# Supplementary material for: Phylogeny of Parasitic Parabasalia and Free-Living Relatives Inferred from Conventional Markers vs. Rpb1, a Single-Copy Gene
Source: PLoS One. 2011 Jun 9;6(6):e20774. doi: 10.1371/journal.pone.0020774 (PMC3111441; doi:10.1371/journal.pone.0020774)
Supplement: Dataset S1 — Complete alignment of excavate Rpb1 protein sequences in FASTA format. (FASTA) [file pone.0020774.s006.txt]

[Rpb1 Excavates Figures 2 & 3]
[Shehre-Banoo Malik, Cynthia D. Brochu, Ivana Bilic, Jing Yuan, Michael Hess, John M. Logsdon Jr., and Jane M. Carlton]
[Phylogeny of parasitic Parabasalia and free-living relatives inferred from conventional markers vs. Rpb1, a single-copy gene. PLOS One (2011) doi 10.1371/journal.pone.0020774. sbmalik@dal.ca]

>HM016232Trichomitusbatrachorum
------------------------------------------------------------
------------------ECPGHFGHIKL-ATVLYHIGYIDIVYKILQCVCPSCSRL-LV
GYADP----HVQEAVLRY--KGKKRLLAIHAIATKS-----STRYCKHLEKKKSTKGVSG
P----NQAQQSNPEEADYVKNDRFWKI----VTGSDDQEKWKRESQPCG--NAVPELTK-
-ENDGHIK-KKDP-------ARGEPDLIESSKVLEILHNISEQDIRILGFDPQKCRPEWM
MVKILPVPPPHVRPFIR-------QGG---HVTQDEVSHQLGQIIL----LNKKVQEDIT
NGIPATKRQEDEFALQQCVTTYFINDKPSIDRATLK-NGR-PIKAISQRLKGKMGHIRGH
LSGKRVNFSARSVISPDPSISIDQVGVPFELAKILTFPEVVNSLNIKDMQQLVYNGPDSQ
DGAK-------------AVITPLG----ARFSLGDTQE--STVQHLDYGSVVERHLRDND
IVIFNRQPSLHKMSMMGHYAKLIRGQSFRLNLCVTTPYNADFDGDEMNLHVVQTQQARAE
VKHIMAVPYQIITPQSNKPIIGLVQDCLVGCRLLSIRDTFLTR-NELMNLMMWIMDTKP-
------------------------------------------------------------
-------------------------------------------DLVL-----PPPCIVAP
---QELWSGKQVFSLFLPQINLDKFS--SPADD-K----GADKSWNSSDDVRVI----IR
DGHLLAGIIDSKTVAKSEGSLTHVVINSYSLDTAKAFLNQTQLVVNNWLENR-----GFS
MGISTCVTTQEALDKVAGQLTELKAKI-ETIIEDAKHDRLEKMPGLTLTGTFEAKIMEVA
NDFTEKSSAVAIQAAPFWNALLQMMQAGSKGSKVNIAQIIACVGQQSIEGERVRFGFKN-
RTLPHYVK-DDFDLESRGFVEHSYIQGLTPQEFFFHSMGGRTGIIDTACKTADTGYIQRR
LCKTMESHCVQYDGTVRDSMNNVVQFLYGGDGIDPVQIET-QSLSLIALSD-----QEF-
-------------DSMYKMN-----------------------------------INDPV
------------------FGA-------GYLESSIISDLRKMEGTPTTTITGNFGGRSEE
V-EIT--------RPSAVLQEE------------------LDTLLHFRQILREEIFPN--
-----GN-QKLYA------SVNLKRIIETAQRKYNINEYTS---L-SD----LNPVL-VV
SEVKKLVSRLIIV--------QQNKDKI-GREVQDNGTLLLRILIHATLASKPLIEKNRL
SQKAFRSIIGEIEDRFYRTIVSPGEMVGTIAGQSIGEPATQMTLNTF-------------
------------------------------------------------------------
------------------------------------------------------------
------------------------------------------------------------
------------------------------------------------------------
------------------------------------------------------------
------------------------------------------------------------
------------------------------------------------------------
------------------------------------------------------------
------------------------------------------------------------
------------------------------------------------------------
------------------------------------------------------------
------------------------------------------------------------
---------------------------------------------------
>HM016223Hypotrichomonasacosta
------------------------------------------------------------
-----------------------SGHIRF-VRPLYHIGYIDIVYKILQCVCSKCGRL-LA
SYSQP----ELQSAVTHY--HGRNRFLKVYEIIHGR------KAGCEHKKTKEMIKQQKA
AQDQGAPAPAENAALADAAKNAEFWRR----VSNTLDESQWVRKSQPCG--SKQNELEK-
-NAQGRIS-RKDV--------RGESGIITAEVAYEILRQITDQDIRILGFDPIRCHPKWM
ILKVLPVPPLHVRPAVA-------MDG--VHKSQDDVTKKLSTIIM----CNNSLENNIN
NGSANTVITEDLDTLQLHVTTYMVNDKPSIQRATMK-NGR-PFKAISQRLKGKSGHIRGH
LSGKRVNFSSRSVISPDPSISIDQVGVPQEIARILTFPEVVTARNLTEMQRLVYNGNEAQ
EGAN-------------YVITPQG----TRINLAVTQE--STAMQLDHDSIVERHLRDDD
IVIFNRQPSLHKMSMMGHRARIMPGQTFRLNLCVTTPYNADFDGDEMNMHVPQSQMARAE
AKHIMLVPNQIISPQSACPIIGLVQDSLLGCRLLSLRDTFLTR-NEITNLMMWIIDSN--
------------------------------------------------------------
-------------------------------------------DIVL-----PPPCILKP
---KELWSGKQVFSLFLPKINYDGFSVGADAKE-NT---KEVNTWESPADLRVI----IR
NGNLLAGILDKKTVAKSAGSLNHVVINSYSIETARQFLNQTQLIVNNWLENR-----GFS
IGLSDCLAYEKTLDDVSDQIHQLKRNV-LDIIDQAKHGKLETPPGLTFMEGFESKINKLL
NDLINDTGATVQKASRFWNSLMQMVAAGSKGSLINISQIIAVVGQQNVEGKRIRYGFKG-
RTLPHYVK-DDYDLECRGFCEHSFIQGLTPQEFFFHAMGGRVGIIDTACKTSDTGYIQRR
LCKSMESHCVMYDGTVRNSLNEIVQFIYGGDGLEPTKLET-QKCPLIELSD-----RVF-
-------------DERFVME-----------------------------------INDPT
------------------FGV-------GKIQRDIIENLRS-------------------
--DVR--------S-QERLQAE------------------TKRLRDFRDLMRTEIFPN--
-----GD-SVITL------SMKVQRLIDTSKTVHDINEHTN---I-SN----LHPYF-VI
DEVDKLAKRLVVV--------PGD-DPI-GREAQDNATLLMRIQLYTMLASKPLILKERL
SMDAFKWIIGEIEERFPETIVAPGEMVGTVAGQSIGEPSTQMTLNTF-------------
------------------------------------------------------------
------------------------------------------------------------
------------------------------------------------------------
------------------------------------------------------------
------------------------------------------------------------
------------------------------------------------------------
------------------------------------------------------------
------------------------------------------------------------
------------------------------------------------------------
------------------------------------------------------------
------------------------------------------------------------
------------------------------------------------------------
---------------------------------------------------
>HM016233Tritrichomonasfoetus
------------------------------------------------------------
------------------ECPGHFGHLKL-AEPLFHIGYLDVVYKLMQCICHRCGRL-KV
NYAEP----EFQRIIKNY--HGKQRLIHMHEFCSSR-------KKCDH------------
-------VKVPTPETPDVVKDISFWKELGVEIENEAQLSEDLRNKTPCS--HDVPEISRD
EDGNFRLK-EHSG-------GGGGIDIISASQILEIFKQMSDYDILALGLDPKRSHPEWM
ICTVLPIPPPHVRPPVR-------AEG--SAPSQDDVTHKLASIIQ----ANNHLLKLKQ
EGAQQVALNENIELLQWHVTTYFINDKPSIKRATTK-NGK-PIKAISQRLKGKEGHIRGH
LSGKRVDFSARSVISPDPSIRIDQVGVPQEIAKILTFPEVVTPRNREELTKLVINGPEEL
KGAN-------------YIITPQQ----MKIDLSHATE--RTAIHLDDLAIVERHLTDGD
IVIFNRQPSLHKMSMMGHHALILPGSTFRLNLCVTTPYNADFDGDEMNLHVPQTQSARAE
VKHIMLVPNQIITPQGNKPIIGLVQDSLLACRLLSLKSSFLNR-NEMMNLMMWVRSKQ--
------------------------------------------------------------
-------------------------------------------NLVL-----PPPCIIHP
GNKVFLWSGKQVFSLFLPSINHDFVQ--KGAKE-P-------GSWIPVDDTRII----IR
DGQLLAGILDKDTVAKSEKSLAHVVINSWDKNLARDFLSETQMVVNSWLESR-----GFS
IGLIDAVATDKTNETVDQQIRDLESDV-KEIISRTQKGQLTIQPGMTLIESFEREVNTKL
NKAIDACGSTVQKSSRFWNSLVQMVKAGSKGSLLNISQIIATVGQQNIEGKRIRFGFKN-
RTLPHFTK-DDFGLESRGFCRHCFLEGLNPPEFFFHAMAGREGIIDTACKTSDTGYIQRR
LCKSMESHCVMYDGTVRNSLNEVIQFIYGGDGLDPVGLET-QNLTFMGDSD-----EDF-
-------------DRKFRFD-----------------------------------LTQAA
------------------FGQ-------GIMDQEIVDELMS-------------------
--NPN--------HTKNRLDHE------------------INRLLKFRQILREEIFTD--
-----AS-NKVWL------PVNIRRLIESAQQSHHINPHSD---K-SN----LNPLT-VI
QKVEELVDQLVIV--------KGE-DAL-SREAQDNATLLLRIHIFSNLASKPVIFQHRL
TEQALIFVLGEIKTRFVQTIVSPGEMVGTIAGQSIGEPSTQMTLNTFHFAGVSAKNVTLG
VPRLNEVMNLARVMKTPQVTVYLEPDSRGDKDKAKDIQAELESSLKKLVARSEIYYDPSD
MNSMIEEDEWARYQGREDSSNLSPWVLRLVLNQAALVDKNINPIE---------------
------------------------------------------------------------
----------------------------------------------IVEKINILYANVYY
AITNEGSSGDPIIRIRGLMNDKSFEDKDGRALQFAEQHLYDSLSLKGIEGINRAVMEETT
RYEVDPES---------------NAFNTERKECKHKEWVLYTEGSALREVL-------NH
PRVDCRRSVSNNILETLEILGIEAARQSILI-----------------------------
------------------------------------------------------------
------------------------------------------------------------
------------------------------------------------------------
------------------------------------------------------------
------------------------------------------------------------
---------------------------------------------------
>HM016222Dientamoebafragilis
------------------------------------------------------------
------------------ECPGH-GHINL-AYPLFHFGYIDVVYKILNCVCHSCGRL-LL
SYGNP----AVQRIVKNY--QGKKRFDKIVEICRLS--------SCEH------------
------EKRANDGAYDDIVKDKAFWDAIGI-VPEDGDYSKDLRNIPTCG--TIHYNVAR-
-EQDGTIR-YK---------GKGNNEEFSAAAALDVFKLMKDCDIRVLGLDPERSHPKWM
ILTILPVPPPHVRPPVR-------VEG--LNPSPDDVTQHLGTILR----CNNNLKKDKK
GSNSQTTIKDSLGLLQWNVTTYFVNDKPSIKRAVTR-NNK-PIKSISQRLKGKEGHIRGH
LNGKRVDFSARSVISPDPSIRIDQVGVPKHVAKILTFPEVVNPRNRDELYRLVQNGPDEL
QGAN-------------FVINPQG----IRFSLSRTTE--RTTTHLDDGSIVERHLQDND
IVIFNRQPSLHKMSMMGHHAVIMRGSTFRLNLSVTTPYNADFDGDEMNLHVPQ-------
------------------------------------------------------------
------------------------------------------------------------
------------------------------------------------------------
------------------------------------------------------------
------------------------------------------------------------
------------------------------------------------------------
------------------------------------------------------------
------------------------------------------------------------
------------------------------------------------------------
------------------------------------------------------------
------------------------------------------------------------
------------------------------------------------------------
------------------------------------------------------------
------------------------------------------------------------
------------------------------------------------------------
------------------------------------------------------------
------------------------------------------------------------
------------------------------------------------------------
------------------------------------------------------------
------------------------------------------------------------
------------------------------------------------------------
------------------------------------------------------------
------------------------------------------------------------
------------------------------------------------------------
------------------------------------------------------------
------------------------------------------------------------
------------------------------------------------------------
---------------------------------------------------
>HM016225MonocercomonasspNs1PRR
------------------------------------------------------------
------------------------GHIEL-AEPVFHIGYIDIVYKILQCVCHNCGRL-LV
SYAEP----ELQHIVLNY--HGKQRLIKIHELLKSR-------KSCCP------------
-----SKGQNIDESCPDKVKDPAFWNELGV-FKDDDDYDEDFRNVQPCG--QTVPEISK-
-ESDFTLK-MKTP-------SKSSSDILSAKSVLEILKHMNIYDIRVLGFNTERARPEWM
ISTILPVPPPHVRPAIV-------MDS--SRPSQDDVTHKLATILQ----TNNHLKKLIQ
DNAQQVAQQDAIEMLQYHISTYLINDKPALQRATTK-NGR-PIKAISQRLKGKEGHIRGH
LSGKRVNFSARSVISPDPSISIDQVGVPLEIAKVLTFPEVVTPRNREYLQQLVYNGPDAQ
QGAN-------------YIITPQG----IRINLAVTEE--RSALHLNDNAIVERHLRDDD
IVIFNRQPSLHKMSMMGHRAYLMPGSTFRLNLCDTTPYNADFDGDEMNLHVPQSQTARAE
VKHIMFVPNQIISPQANKPIIGLVQDALLACRLMTLRDTFLNR-NQVMNLMMWIKKR---
------------------------------------------------------------
-------------------------------------------DVVL-----PPPCILKP
---QQLWSGKQVFSLFLPEINHDAFS--ADNKD---------DSWLPVDDKRVI----IR
DGKLLAGILDLKTVAKSEKSLVHVVINSWDKDIARDFLNQTQLVVNNWLELR-----GFS
IGIIDCIASPRTLEKVSEQLGDLKKSV-DEITHSALNGTLKIQPGMTLKETFESEVNTRS
NDFINKSGDVVKNDSRFWNSLMQMVAAGSKGSKINISQILACVGQQNVEGKRVPNGFKN-
RTLPHYFK-DDVGLEAKGFCEHSYIQGLTPPEFFFHSMGGRTGIIDTACKTSDTGYIQRR
LCKFMESHCVQYDGTIRNSLNEVIQFLYGTDGMDPICLET-QKIRLLSMDD-----NQF-
-------------RNEYEFD-----------------------------------LSLPT
------------------FGQ-------GIMNADTIDEMNE-------------------
--NIS--------ATRTILNRE------------------TERLLHFRKLLREEIFPS--
-----GE-GSVYL------PVNITRLLETAQQTHGINPHSD---K-SD----LHPIN-VI
ESVENVINKLVVV--------PGD-DYI-SKEAQDNATLLLRILLYSNLAAKTLIFKYRL
NEIAFKYVLGEVEVAFVKSIVSPGEMVGAIAGQSIGEPATQMTLNTF-------------
------------------------------------------------------------
------------------------------------------------------------
------------------------------------------------------------
------------------------------------------------------------
------------------------------------------------------------
------------------------------------------------------------
------------------------------------------------------------
------------------------------------------------------------
------------------------------------------------------------
------------------------------------------------------------
------------------------------------------------------------
------------------------------------------------------------
---------------------------------------------------
>HM016224Monocercomonascolubrorum
------------------------------------------------------------
-------------------------HIEL-AEPVFHIGYVDVVYKLLQCVCHNCGRL-LV
SYSEP----ELQKIVLNY--HGKQRLVRILELTKSR-------HQCSH------------
-----SKTPNGEDVHPDIVKNPAFWKELGV-VDEDGNYDQDFRKMDPCG--QMIPEITK-
-DGDFTIK-MKDP-------SRNAQDALSAKKVLEILKHLSPLDTKILGFDEEKAKPEWM
ICTILPVPPPHVRPAIL-------MDG--SNMCQDDVTHKLASIVQ----VNNHLKKLIA
DNVQLVAKKEYIDLLQYHISTYFINDKPSLQRATTK-NGR-PIKAISQRLKGKEGHIRGH
LSGKRVNFSARSVISPDPSISIDQVGVPLEIAKVLTFPEVVTARNRDYLQKLVHNGPDHQ
DGAN-------------YIITPTG----IRINLAVTEE--RSALHLADNAIVERHLREDD
IVIFNRQPSLHKMSMMGHRAHLMPGSTFRLNLCVTTPYNADFDGDEMNLHVPQSQSARAE
VKHIMLVPNQIITPQSNKPIIGLVQDALLACRLMTLRDTFLTR-NQVMNLMMWIKKR---
------------------------------------------------------------
-------------------------------------------DVIL-----PPPCILKP
---QQLWSGKQVFSLFLPEINHDGYS--SDVKD---------KSWLSYDDKRVI----IR
NGKLLAGILDSRTVARSEKSLVHVIINSWDKDIARDFLNQTQLVVNNWLESR-----GFS
IGIIDCIASEKTLIKVSEILDNLKEKV-DNITRSALSGTMTIQPGMTLKESFEQEVNSNS
NDFINKSGAIVQNDARFWNSLMQMVAAGSKGSKINISQILACVGQQNVEGKRVPNGFKN-
RTLPHFFK-DDMGLEAKGFCEHSYIQGLTPPEFFFHSMGGRTGIIDTACKTSDTGYIQRR
LCKFMESHCVQYDGTVRNSLNEIIQFVYGCDGMDPICLET-QSIPLLEMDD-----NEF-
-------------DREYEFD-----------------------------------LSLPT
------------------FGQ-------GIMRQEVIDGMND-------------------
--NIS--------ATKDVLQKE------------------IARLKHFRRILREEVFPT--
-----AT-GSVYL------PVNIGRLIQTAQQIHNINPHSD---R-SD----LHPIH-VI
DSVEKLVSKLIVV--------KGD-DYI-QKEAQDNATLLLRVLLYSSLAAKCLIFKHRL
SEDAFRYILGEGEHAFIGSIVSPGEMVGTIAGQSIGEPATQMTLNTF-------------
------------------------------------------------------------
------------------------------------------------------------
------------------------------------------------------------
------------------------------------------------------------
------------------------------------------------------------
------------------------------------------------------------
------------------------------------------------------------
------------------------------------------------------------
------------------------------------------------------------
------------------------------------------------------------
------------------------------------------------------------
------------------------------------------------------------
---------------------------------------------------
>HM016226Monotrichomonascarabina
------------------------------------------------------------
------------------------------------------------------------
------------------------------------------------------------
------------------------------------------------------------
------------------------------------------------------------
------------------------------------------------------------
------------------------------------------------------------
------------------------------------------------------------
------------------------------------------------------------
-----------------------------------------------NMHLPQSQAARAE
IQHIMSVPYQIISPQGNSPIIGLVQDSLLGCRLMTFRDTFLER-EEVMNLMMWIEGQE--
------------------------------------------------------------
-------------------------------------------DRPL-----PPPAILKP
---KMLWTGKQIFSLFLPKINYDGWSVTALDEE-K-----KQNCWMSFNDTRVI----IR
EGHLLAGILDKNTVARSEKSLVHIVINSYSTLIARDFLNVTQKVVNNWLESR-----GFS
IGLSDCVTKKESLDQVHTTLSELKQSLEDEEIADAVSGRMEAEPGMTLKETFEFKVNAKL
NKVLETAAGIVKKSISRENSLIQMVNAGSKGSNINISQILACVGQQNVEGKRIKYGFRG-
RTLPHYTK-DDLGSESRGFVMNSYLIGLTPAEFFFHAMGGREGITDTACKTSDTGYIQRR
LIKAMESHQVAYDGTVRNSLNQIVQFIYGADGYDATSLET-QNVRLVNMND-----KAF-
-------------RQNYELD-----------------------------------IDNAD
------------------FGI-------GFMEQHSIEELRN-------------------
--DPL--------A-RDILNSE------------------ISNLSALRKKLREEVFTD--
-----AK-NRVAL------PINISRLLETARMNYNINEYVS---I-SD----LRPLD-VI
KRVEEKIQSLIVV--------QGN-DRI-SRKAQENATLMLRAMLYSNLSAKQLIFRHRL
NSDAFEFVLGEITHLFKRSIVAPGEMVGTLAGQSI-------------------------
------------------------------------------------------------
------------------------------------------------------------
------------------------------------------------------------
------------------------------------------------------------
------------------------------------------------------------
------------------------------------------------------------
------------------------------------------------------------
------------------------------------------------------------
------------------------------------------------------------
------------------------------------------------------------
------------------------------------------------------------
------------------------------------------------------------
---------------------------------------------------
>HM016228PseudotrichomonaskeiliniNY0170
------------------------------------------------------------
-------------------------------TPLFHVGFADKVYKLLQIVCHKCGRL-LC
DYGEI----EIQKIVKHC--QGKQRFLKIFEHIKSS------NHECKH------------
-----KEST-KNKENPDFVEDKKFWRI----INGDSPHQECVRTKKPCN--EKVPEVVQ-
-AKDFLVA-YKDS-------RNYDGDTISADHVFSIFENMSDQDIRILGFNPIRSHPKWL
ILKVLPVPPLAVRPQVE-------APGQ-SSPSQDDVTHKLIDIIR----INNSIADHTR
NKGTETAIKQEKMLLQYHVTTYLINDKPSIARATTK-NGR-PLKVISMRLKGKEGHIRGH
LSGKRVDFSARSVISPDPSISIDQVGVPKDLSKVLTFPEIVTKLNQKWLQGLVDLGPNEE
GGAN-------------VIITDQG----IKTDLEICKE--TCAQTISPGYIVERHIRDND
IVIFNRQPSLHKMSMMGHRAVLMSGKTFRLNLCVTTPYNADFDGDEMNLHVPQ-------
------------------------------------------------------------
------------------------------------------------------------
------------------------------------------------------------
------------------------------------------------------------
------------------------------------------------------------
------------------------------------------------------------
------------------------------------------------------------
------------------------------------------------------------
------------------------------------------------------------
------------------------------------------------------------
------------------------------------------------------------
------------------------------------------------------------
------------------------------------------------------------
------------------------------------------------------------
------------------------------------------------------------
------------------------------------------------------------
------------------------------------------------------------
------------------------------------------------------------
------------------------------------------------------------
------------------------------------------------------------
------------------------------------------------------------
------------------------------------------------------------
------------------------------------------------------------
------------------------------------------------------------
------------------------------------------------------------
------------------------------------------------------------
------------------------------------------------------------
---------------------------------------------------
>HM016227Pentatrichomonashominis
-------MKGIADDSSLIGSIDFGLFDPEEVKKFAACEITKPQNYENGKIVTGGLSDLRM
GTQSP-EYRCRTCGQDLQNCPGHFGYINL-AEPFFHIGFSDKVYKILQMVCHKCGRL-LV
SYSDP----EVQYIVTHF--KGKDRFTRIFEKISGK------THKCAH------------
-----PTEKNKDPSQADEVVDEEFWNR----VNGGL-NGEHHRVKEPCN--EAVPEVAM-
-GKDFLVI-YKDG-------SKTDEDYIPAERVLNIFENISDQDLRIMGFDPKRSHPKWM
ILTVLPVPPLSVRPQVS-------SPGQ-AAPSQDDVTHKLHSLLQ----TNEHLKLQLA
NGAPDTALAEDRQLLQWHISTYFINDKPSMDRAENK-SHR-PLKVISQRLKGKEGHIRGH
LSGKRVNFSARSVISPDPSIEIDQVGVPKELAKILTFPEVVTTLNQKWLEGIVAKGPDAE
GGAN-------------FIISDTG----TKTDLQFCQK--INTQNLSPGYTVERHLRDND
IVIFNRQPSLHKMSMMGHRAFLMSGKTFRLNLCVTTPYNADFDGDEMNLHVPQSQTARAE
VRHIMAVPYQIISPQANKPIIGLVQDALLGSRLLSMKDTFLTR-NQVMNLMMWLPNEK--
------------------------------------------------------------
-------------------------------------------DNIL-----PPPCILKP
---VQLWSGKQIFSLFMPRINLDAYS--ANVDE-KR---GDKKTMIPDNDCKVI----IR
NGELLAGIIDKKTVARGEQSLIHVVINSYDIKTAKDFLSQTQLIVNNWLEHR-----GFS
IGLIDCVVPKFVTEEVDRALEELDRDV-NKEIRGAMSGQLEPAPGMTFMQTFEFNVNSKL
NGFLGKSSDIVKAHIRRDNSLIEMNMAGSKGADSNISQIIASVAQQNMEGKRVRFGFRM-
RTLPHYQK-GMYGLIERGFCKHSYVEGLEPPEFIFHAMAGRTGIIDTACKTSDTGYIQRR
LCKSMESHHVAYDGTVRNSMNEVVQFIYGGDGLDATGLET-QNLRLSVMGD-----REF-
-------------SEEYEME-----------------------------------VDDAT
------------------FGQ-------NVMEQRIIDDVQN-------------------
--MQN--------R-HDVLNSE------------------IKRLQDFRQLLQTEIFLK--
-----GE-SKVVL------PVNITRIIQTSQQMQGINVHSS---K-SD----LNPID-VI
RRVDEKIRSLIVV--------KGT-DAI-AVTAQENATLLLRIMLYSNLSAKQIIFKHRL
DEKAFEYVLGSISERFYRSIVSPGEMVGTIAGQSIGEPSTQMTLNTFHYAGISAKDVTLG
VPRLNEIMNLAKQIKTPCVTVILDYNSNNQDDDGSDMDDEEDRSVRQRQNKQELDAALAK
DVRANVECAAFKKFVTKSEIFYDPEPADNTTIDEDREWIGIYINNQLDFNIDNYSPWVLR
FELDVKSLLASNVSLPEI------------------------------------------
------------------------------------------QRAIENSYSSELFVSIFE
GNMANAASSFPPVIRIRPTKSLVQKNGKTDESEFFLREIEQQLYDERAISIKGIPGIRRV
KIDQKAKR---------------KVLEEDHHWVEKSDPQLITEGTALKAIL-------GL
DHIDKKLTYTNDINEIYDVLGIEAARNSLCNEMMMIMDNAGASLNRRHLDLLADTMTQYG
RLYPVSRHGINRTGT-GTLARASYEQTIDVFFDACSFAETDPMEDVSSNIIVGKPSHAGT
GIVECFIN-----------PKLLPTRQGTIIQ-N--------------------------
---DEEGKLQGVATPVQTMSPGPENMSSLYGDDGGDYTMSPFMTSPFPASPGIGGQMSPF
SPGGGLASPMSPMSPMSPVGEAYSPMVTEGVASPLVGYGGGYIATALSPSVTTQSYENTA
SPMLTHAYSPLTQSSMSPLAAQQYSPASPLAATSDYSDSSPNGYSPARYNPLSPNVNMGG
AGPYSYSPNQSPQSPGSPLMYNPKAKKDGKK--------------------
>HM071003TetratrichomonasgallinarumturkeyGermany4114C52005
------------------------------------------------------------
-------------------------------------GFHDKVYKLLQMVCHHCGRL-NC
NYSDP----QLQQIVKNC--KGKDRFNRVYELIGKK-----TGAKCKY-----------A
QKGEKNPQEAQDEATYDMVSDDRFWEI----VNGGP-DGPHERLNRPCG--KEIPGVEM-
-GKDLMVK-YKED--------QSGVDYPSAETVLRIFSSMTDQDVRILGFNVERSHPKWM
ILEVLPVPPLTVRPQVE-------APGQ-SRPSQDDVTHKLVTIIQ----FNNRLAELKR
QSATDTALKETRQFMQYHLTTYMINDKPSILRATTK-NGR-PLKVISQRLKGKEGHIRGH
LSGKRDDFSARSVISPDPSISIDQVGVPMELAKILTFPEIVTTTNQKWLESIVMKGPEDI
GGAN-------------FVTSDHG----VKTNLAMVND--LTSQTLSPGYIVERHIRDDD
IVIFNRQPSLHKMSMMGHRAFLISGRTFRLNLCDTT------------------------
------------------------------------------------------------
------------------------------------------------------------
------------------------------------------------------------
------------------------------------------------------------
------------------------------------------------------------
------------------------------------------------------------
------------------------------------------------------------
------------------------------------------------------------
------------------------------------------------------------
------------------------------------------------------------
------------------------------------------------------------
------------------------------------------------------------
------------------------------------------------------------
------------------------------------------------------------
------------------------------------------------------------
------------------------------------------------------------
------------------------------------------------------------
------------------------------------------------------------
------------------------------------------------------------
------------------------------------------------------------
------------------------------------------------------------
------------------------------------------------------------
------------------------------------------------------------
------------------------------------------------------------
------------------------------------------------------------
------------------------------------------------------------
------------------------------------------------------------
---------------------------------------------------
>HM016234Trichomonastenax
------------------------------------------------------------
-------------------CPGHFGYIKL-AEPFFHVGFLKHVYKILQMVCHKCGRL-NC
SYGDP----EIQYIATHY--KGKQRFEKLFDYVADK------NKDCCD------------
-----SPNA-KDQTNPDFVSDERFWEI----VNGDE-ISEHRRIKVPCK--SKSVAIEQ-
-GKDFLIK-YKDT-------SKTEEDYLSAEYVLRIFENISDQDVRLMGFNVKRSHPKWM
ILKVLPVPPLAVRPQVV-------SPGQ-SVPSQDDITHKLSDIIK----NNNHLAALRN
DSSTDTAMNETRALLQYHITTYFINDKPSILRATTK-NGR-PLKVISQRLKGKEGHLRGH
LSGKRDDFSARSVISPDPSISIDQVGVPEDLAKILTFPEIVTTTNQKWLESIVMKGHDDI
GGAN-------------YVTNDHG----TKTDLAFCND--LSTIALSPGYVVDRHIRDND
IVIFNRQPSLHKMSMMGHRALLMPARTFRLNLCDTTPYNADFDGDEMNLHVPQSQTARAE
VRHIMAVPKQIISPQANRPVIGLVQDALLGCRLLSKRDTFLTR-NQVMNLMMWLPTNK--
------------------------------------------------------------
-------------------------------------------DTIL-----PPPCILKP
---VQLWSGKQVFSLFLPKISYDSYS--NGATD-K-----D-KNWIPKNDSRVI----IR
DGNLLAGILDKRSCARSEGSLTHVVINSYNTNIAKDFLNQTQLIVNNWLEYR-----GFS
ISLIDCVVPHFVLDKVEEGIMQVEENV-RETIRTAQSGKLDRRPGMTYIQSFEAEVNSQL
NKVLSIAYKTITENIRPDNSFVEMLTAGSKGADFNITQVIGVVAQQNIEGKRVKFGFNG-
RTLPHYQK-HEYGLVPRGFCKHSYIEGLTPPEFLFHAMGGRTGIIDTACKTSDTGYIQRR
LVKSMESHHVAYDGTVRNSLNEVVQFIYGGDGLDATGLET-QFLNLVDLDD-----KKF-
-------------DQTYHMN-----------------------------------VDDPT
------------------FGS-------EAMDANILEEFLN-------------------
--TPG--------K-EKKLQDE------------------ETRLKEFREILQTEIFPT--
-----GN-KKVVL------PINISRIIESSQRQFGINPHAS---T-SD----LNPLD-VI
AKVQDCVNSLTIV--------KGN-DSI-SLRAQENATLILKIMLYSNLASKQVIFTHRL
NEQAFNWILGSIRDRFYRSIVAPGEMVGTIAGQSIGEPT---------------------
------------------------------------------------------------
------------------------------------------------------------
------------------------------------------------------------
------------------------------------------------------------
------------------------------------------------------------
------------------------------------------------------------
------------------------------------------------------------
------------------------------------------------------------
------------------------------------------------------------
------------------------------------------------------------
------------------------------------------------------------
------------------------------------------------------------
---------------------------------------------------
>HM016230TrichomonasgallinaeCoopershawk4
------------------------------------------------------------
------------------ECPGHFGYIKL-AEPFFHVGFLKHVYKILQMVCHKCGRL-NC
SYGDP----EIQYIATHF--KGKQRFDAIFNYIASS------TRDCSD------------
-----SPAA-KDKESPDVVADERFWEI----VNGDA-ISEHRRMKVPCK--SKPVAIEQ-
-GQDFLIK-YKDT-------SKTEEDYLSAEYVLRIFENISDQDVRLMGFNVKRSHPKWM
ILKVLPVPPLAVRPQVV-------SPGQ-SVPSQDDITHKLVDIIK----INNNLIALRN
DSSTDTAMNDTRKLLQYHITTYFINDKPSILRATTK-NGR-PLKVISQRLKGKEGHLRGH
LSGKRDDFSARSVISPDPSISIDQVGVPEDLAKILTFPEIVTTTNQKWLESIVMKGHDDI
GGAN-------------YVTNDHG----TKTDLAFCND--LSTIALSPGYIVDRHIRDND
IVIFNRQPSLHKMSMMGHRALLMPARTFRLNLCDTTPYNADFDGDEMNLHVPQSQAARAE
VRHIMAVPKQIISPQANRPVIGLVQDALLGCRLLSKRDTFLTR-NQVMNLMMWLPTNK--
------------------------------------------------------------
-------------------------------------------DTIL-----PPPCILKP
---VQLWSGKQVFSLFLPKINYDHFS--NGASD-D-----DKKSWMPANDTRVI----IR
DGHLLAGLLDKTSCARSEGSLTHVVINSYNTDIAKDFLNQTQLIVNNWLEHR-----GFS
IGLIDCVVPQSVLDQVEEKINEVEDNV-KGVIRTAQSGKLERRPGMTYIQSFEAEVNSAL
NQILGDAYKLIQKDIRRDNSFIEMLTAGSKGANFNVTQVIGVVAQQNIEGKRVKFGFNG-
RTLPHYQK-HEYGLIPRGFCRHSYIEGLTPPEFLFHAMGGRTGIIDTACKTSDTGYIQRR
LVKSMESHHVAYDGTVRNSLNEVVQFVYGGDGLDATGLET-QRLTLVDCDD-----KTF-
-------------DKTYHLS-----------------------------------PEDPL
------------------FGT-------DCMDSNVLDEFLN-------------------
--TPG--------K-ENRLMHE------------------ENRLREFREILQTDIFPT--
-----GT-TKVVL------PVNIHRLIETSQRQCGINPRAS---I-SD----LNPLD-VI
SRVEECANSLTIV--------KGN-DSI-SRTAQENATLLLKIMLFSNLSAKQVIFEHRL
NESAFSWILGAIHDRFYRSIVAPGEMVGTIAGQSIGEPTTQMTL----------------
------------------------------------------------------------
------------------------------------------------------------
------------------------------------------------------------
------------------------------------------------------------
------------------------------------------------------------
------------------------------------------------------------
------------------------------------------------------------
------------------------------------------------------------
------------------------------------------------------------
------------------------------------------------------------
------------------------------------------------------------
------------------------------------------------------------
---------------------------------------------------
>HM016240TrichomonasgallinaeAustriaracingpigeon8855C32006
------------------------------------------------------------
-------------------------YIKL-AEPFFHVGFLKHVYKILQMVCHKCGRL-NC
SYGDP----EIQYIATHY--KGKQRFDAIFNYIASS------TRDCSD------------
-----SPAA-KDKESPDVVADERFWEI----VNGDA-ISEHRRMKVPCK--SKPVAIEQ-
-GQDFLIK-YKDT-------SKTEEDYLSAEYVLRIFENISDQDVRLMGFNVKRSHPKWM
ILKVLPVPPLAVRPQVV-------SPGQ-SVPSQDDITHKLVDIIK----INNNLIALRN
DSSTDTAMNDTRKLLQYHITTYFINDKPSILRATTK-NGR-PLKVISQRLKGKEGHLRGH
LSGKRDDFSARSVISPDPSISIDQVGVPEDLAKILTFPEIVTTTNQKWLESIVMKGHDDI
GGAN-------------YVTNDHG----TKTDLAFCND--LSTIALSPGYIVDRHIRDND
IVIFNRQPSLHKMSMMGHRALLMPARTFRLNLCDTTPYNADFDGDEMNLHVPQSQAARAE
VRHIMAVPKQIISPQANRPVIGLVQDALLGCRLLSKRDTFLTR-NQVMNLMMWLPTNK--
------------------------------------------------------------
-------------------------------------------DTIL-----PPPCILKP
---VQLWSGKQVFSLFLPKINYDHFS--NGARD-D-----DKKSWMPANDTRVI----IR
DGHLLAGLLDKTSCARSEGSLTHVVINSYNTDIAKDFLNQTQLIVNNWLEHR-----GFS
IGLIDCVVPQSVLDQVEEKINEVEDNV-KGVIRTAQSGKLERRPGMTYIQSFEAEVNSAL
NQVLGDAYKLIQKDIRRDNSFIEMLTAGSKGANFNVTQVIGVVAQQNIEGKRVKFGFNG-
RTLPHYQK-HEYGLIPRGFCRHSYIEGLTPPEFLFHAMGGRTGIIDTACKTSDTGYIQRR
LVKSMESHHVAYDGTVRNSLNEVVQFVYGGDGLDATGLET-QRLTLVDCDD-----KTF-
-------------DKTYHLS-----------------------------------PEDPL
------------------FGT-------DCMDSNVLDEFLN-------------------
--TPG--------K-ENRLMHE------------------ENRLREFREILQTDIFPT--
-----GS-TKVVL------PVNIHRLIETSQRQCGINPRAS---I-SD----LNPLD-VI
SRVEECANALTIV--------KGN-DSI-SRTAQENATLLLKIMLFSNLSAKQVIFEHRL
NESAFSWILGAIHDRFYRSIVAPGEMVGTIAGQSIGEPTTQ-------------------
------------------------------------------------------------
------------------------------------------------------------
------------------------------------------------------------
------------------------------------------------------------
------------------------------------------------------------
------------------------------------------------------------
------------------------------------------------------------
------------------------------------------------------------
------------------------------------------------------------
------------------------------------------------------------
------------------------------------------------------------
------------------------------------------------------------
---------------------------------------------------
>HM016229TrichomonasspRWG20071commongrounddove1
------------------------------------------------------------
---------------------------------------------LLQMVCHSCGRV-LC
NYSDP----EIQFIVRHY--KGKNRFLKLFEKISNK-----QCQKCSS------------
-----GEDK-NSNKDMDCVSDDRFWEI----VNGDA-HSDHVRIKKPCE--STVPAVEQ-
-GKHFLIK-YKDS-------SANEDDYIPAEKVLRIFENISDQDVRLLGFNVKRSHPKWL
IIKILPVPPLAVRPQVV-------SPGQ-SVPSQDDVTHKLSDIIQ----VNNKLTQLKN
ESSTDTAMKEVRQLLQYHITTYLCNDKPSIDRAQTK-NGR-PLKVISQRLKGKEGHLRGH
LSGKRDDFSARSVISPDPSISIDQVGVPEQLAKILTFPEVVTPINQKWLESIVQKGADSI
GGAN-------------YVINDRG----TRTDLSLCHD--IMQVTLSNGYIVERHLRDDD
IVIFNRQPSLHKMSMMGHRALIMSGRTFRLNLCDTTPYNADFDGDEMNLHVPQSQTARTE
VRHIMAVPKQIISPQANKPVIGLVQDALLGCRLLSKRDTFLTR-NQVMNLMMWLPSTK--
------------------------------------------------------------
-------------------------------------------DTNL-----PPPCILKP
---VQLWSGKQVFSLFLPKISHDSLS--QDATD-A-----D-KNSLPLNDRHVI----IR
DGNLLAGILDKRTVARSEGSLIHVVINSYNTNIAKDFLNQTQLIVNNWLEHR-----GFS
IGLIDCVVPSFVLEKVQDEITKVDNAV-KDTILKAKQGKLERMPGMSYMQSFETEVNNYL
NEILNTTYKVINEKIRPDNSLKEMLSAGSKGADSNISQIIGVVGQQNMEGKRVKFGFSG-
RTLPHYQK-HEYGLVPRGFCVNSYIAGLTPPEFLFHAMGGRTGIIDTACKTSDTGYIQRR
LCKSMESHHVAYDGTVRNSQNEVVQFIYGGDGLDATGLET-QRLGLVGLDD-----KAF-
-------------NKLYHLN-----------------------------------VDDPT
------------------FGQ-------DAMDANVLEDFLR-------------------
--SMD--------K-DKKLQEE------------------EHRLKEFREILQHEIFPD--
-----GS-DTVVL------PVNIARIIESSQRQFDINVHVS---K-SD----LNPLD-II
ARVEDCVNSLIIV--------KGN-DTI-SRRAQDNATLLLRIMLFSHLSAKQCIFKYRL
NEQAFKYILGSVKDRFYRSICAPGEMVGTIAGQSIGEPS---------------------
------------------------------------------------------------
------------------------------------------------------------
------------------------------------------------------------
------------------------------------------------------------
------------------------------------------------------------
------------------------------------------------------------
------------------------------------------------------------
------------------------------------------------------------
------------------------------------------------------------
------------------------------------------------------------
------------------------------------------------------------
------------------------------------------------------------
---------------------------------------------------
>HM016231TrichomonasspRWG20072whitewingeddove1200
------------------------------------------------------------
------------------------GYIRL-AEPFFHVGFLPHCYKLLQMVCHKCGRV-LC
SYSDP----EIQYIVTHY--KGKNRFLKLFEKIASK------SGKCQH------------
-----SPDL-KNPNEPDVCLDERFWEL----VNGDS-HSEHVRVKKPCN--ATVPAIEQ-
-GKDFLIK-LKDV-------SKTEEDYLSAEVVLRIFENISDQDVRLLGFNPKRSHPKWM
ILKILPVPPLAVRPQVV-------SPGQ-SAPSQDDITHKLSDIII----CNKRLRAQRS
ESSTDTAMKETRTLLQYHITTYMINDKPSIERAVTK-SGR-PLKVISQRLKGKEGHLRGH
LSGKRDDYSARSVISPDPSISIDQVGVPEQLAKILTFPEVVTPTNQKWLESIVMKGHDDL
GGAN-------------FVINDHG----TRTDLSCCTD--LSTITLSPGYIVERHLRDDD
IVIFNRQPSLHKMSMMGHRALIMSGRTFRLNLCDTTPYNADFDGDEMNLHVPQSQTARTE
VRHIMAVPKQIISPQANKPVIGLVQDALLGCRLLSKRDTFLTR-NQVMNLMMWLPTTK--
------------------------------------------------------------
-------------------------------------------DTIL-----PPPCILKP
---VQLWSGKQVFSLFLPKISHDSYS--QDANK-M-----D-QNSIPLADRHVI----IR
DGNLLAGILDKKTVARSEGSLIHVVINSYNTNIAKDFLNQTQLIVNNWLEHR-----GFS
IGLIDCVVPDFVLQEVKHEIDEVESKV-QATIIKAQDGQLERMPGMSYMQSFETEVNNLT
NEILSKTYKVINAKIRRDNSLSEMLSAGSKGADTNMSQIIGVVGQQNMEGKRVKFGFNG-
RTLPHFQK-HEYGLVERGFCKNSYIAGLTPPEFLFHAMGGRTGIIDTACKTSDTGYIQRR
LVKSMESHHVAYDGTVRNSQNEIVQFIYGGDGLDATGLET-QKLALVTLND-----KEF-
-------------MKKYHLA-----------------------------------SEDPT
------------------FGQ-------VEMDDFVLDEFLK-------------------
--TPN--------K-DKFLKEE------------------ENRLREYREILQKEIFPN--
-----GS-NTVVL------PVNIARIIESSQRQFDINVHVS---K-SD----LNPLD-II
SRVDECVNSLIVV--------KGN-DNI-SRTEQENATLLLRIMLYSHLSAKQCIFEYRL
NEQAFKYILGSIKDRFYRSIVAPGEMVGTIAGQSIGEPSTQMTLNTFH------------
------------------------------------------------------------
------------------------------------------------------------
------------------------------------------------------------
------------------------------------------------------------
------------------------------------------------------------
------------------------------------------------------------
------------------------------------------------------------
------------------------------------------------------------
------------------------------------------------------------
------------------------------------------------------------
------------------------------------------------------------
------------------------------------------------------------
---------------------------------------------------
>HM016236TrichomonasvaginalisT1
------------------------------------------------------------
-------------------------------------GFLPHCYKLLQMVCHKCGRV-LC
SYSDP----EIQYIVTHY--KGKNRFLKLFEKIASK------SGKCQH------------
-----SPDL-KNPNEPDVCLDERFWEL----VNGDS-HSEHVRVKKPCN--AAVPAIEQ-
-GKDFLIK-LKDV-------SKTEEDYLSAEVVLRIFENISDQDVRLLGFNPKRSHPKWM
ILKILPVPPLAVRPQVV-------SPGQ-SAPSQDDITHKLSDIII----CNKRLRAQRS
ESSTDTAMKETRTLLQYHITTYMINDKPSIERAVTK-SGR-PLKVISQRLKGKEGHLRGH
LSGKRDDYSARSVISPDPSISIDQVGVPEQLAKILTFPEVVTPTNQKWLESIVMKGHDDL
GGAN-------------FVINDHG----TRTDLSCCTD--LSTITLSPGYIVERHLRDDD
IVIFNRQPSLHKMSMMGHRALIMSGRTFRLNLCDTTPYNADFDGDEMNLHVPQSQTARTE
VRHIMAVPKQIISPQANKPVIGLVQDALLGCRLLSKRDTFLTR-NQVMNLMMWLPTTK--
------------------------------------------------------------
-------------------------------------------DTIL-----PPPCILKP
---VQLWSGKQVFSLFLPKISHNSYS--QDANK-M-----D-QNSIPLADRHVI----IR
DGNLLAGILDKKTVARSEGSLIHVVINSYNTNIAKDFLNQTQLIVNNWLEHR-----GFS
IGLIDCVVPDFVLQEVKHEIDDVESKV-QATIIKAQDGQLERMPGMSYMQSFETEVNNLT
NEILSKTYKVINAKIRRDNSLSEMLSAGSKGADTNMSQIIGVVGQQNMEGKRVKFGFNG-
RTLPHFQK-HEYGLVERGFCKNSYIAGLTPPEFLFHAMGGRTGIIDTACKTSDTGYIQRR
LVKSMESHHVAYDGTVRNSQNEIVQFIYGGDGLDATGLET-QRLALVTLND-----EDF-
-------------MKKYHLA-----------------------------------TEDPT
------------------FGQ-------VEMDDFVLDEFLK-------------------
--TPN--------K-DKFLKEE------------------ENRLREYREILQKEIFPN--
-----GS-NTVVV------PVNIARIIESSQRQFDINVHVS---K-SD----LNPLD-II
SRVDECVNSLIVV--------KGN-DNI-SRTEQENATLLLRIMLYSHLSAKQCIFEYRL
NEQAFKYILGSIKDRFYRSIVAPGEMVGTIAGQSIGEPST--------------------
------------------------------------------------------------
------------------------------------------------------------
------------------------------------------------------------
------------------------------------------------------------
------------------------------------------------------------
------------------------------------------------------------
------------------------------------------------------------
------------------------------------------------------------
------------------------------------------------------------
------------------------------------------------------------
------------------------------------------------------------
------------------------------------------------------------
---------------------------------------------------
>HM016235TrichomonasvaginalisB7RC2
------------------------------------------------------------
------------------ECPGHFGYIRL-AEPFFHVGFLPHCYKLLQMVCHKCGRV-LC
SYSDP----EIQYIVTHY--KGKNRFLKLFEKIASK------SGKCQH------------
-----SPDL-KNPNEPDVCLDERFWEL----VNGDS-HSEHVRVKKPCN--ATVPAIEQ-
-GKDFLIK-LKDV-------SKTEEDYLSAEVVLRIFENISDQDVRLLGFNPKRSHPKWM
ILKILPVPPLAVRPQVV-------SPGQ-SAPSQDDITHKLSDIII----CNKRLRAQRS
ESSTDTAMKETRTLLQYHITTYMINDKPSIERAVTK-SGR-PLKVISQRLKGKEGHLRGH
LSGKRDDYSARSVISPDPSISIDQVGVPEQLAKILTFPEVVTPTNQKWLESIVMKGHDDL
GGAN-------------FVINDHG----TRTDLSCCTD--LSTITLSPGYIVERHLRDDD
IVIFNRQPSLHKMSMMGHRALIMSGRTFRLNLCDTTPYNADFDGDEMNLHVPQSQTARTE
VRHIMAVPKQIISPQANKPVIGLVQDALLGCRLLSKRDTFLTR-NQVMNLMMWLPTTK--
------------------------------------------------------------
-------------------------------------------DTIL-----PPPCILKP
---VQLWSGKQVFSLFLPKISHNSYS--QDANK-M-----D-QNSIPLADRHVI----IR
DGNLLAGILDKKTVARSEGSLIHVVINSYNTNIAKDFLNQTQLIVNNWLEHR-----GFS
IGLIDCVVPDFVLQEVKHEIDDVESKV-QATIIKAQDGQLERMPGMSYMQSFETEVNNLT
NEILSKTYKVINAKIRRDNSLSEMLSAGSKGADTNMSQIIGVVGQQNMEGKRVKFGFNG-
RTLPHFQK-HEYGLVERGFCKNSYIAGLTPPEFLFHAMGGRTGIIDTACKTSDTGYIQRR
LVKSMESHHVAYDGTVRNSQNEIVQFIYGGDGLDATGLET-QRLALVTLND-----EDF-
-------------MKKYHLA-----------------------------------TEDPT
------------------FGQ-------VEMDDFVLDEFLK-------------------
--TPN--------K-DKFLKEE------------------ENRLREYREILQKEIFPN--
-----GS-NTVVV------PVNIARIIESSQRQFDINVHVS---K-SD----LNPLD-II
SRVDECVNSLIVV--------KGN-DNI-SRTEQENATLLLRIMLYSHLSAKQCIFEYRL
NEQAFKYILGSIKDRFYRSIVAPGEMVGTIAGQSIGEPSTQMTLNTFH------------
------------------------------------------------------------
------------------------------------------------------------
------------------------------------------------------------
------------------------------------------------------------
------------------------------------------------------------
------------------------------------------------------------
------------------------------------------------------------
------------------------------------------------------------
------------------------------------------------------------
------------------------------------------------------------
------------------------------------------------------------
------------------------------------------------------------
---------------------------------------------------
>HM016237TrichomonasvaginalisBiomedCI6
------------------------------------------------------------
-------------------CPGHFGYIRL-AEPFFHVGFLPHCYKLLQMVCHKCGRV-LC
SYSDP----EIQYIVTHY--KGKNRFLKLFEKIASK------SGKCQH------------
-----SPDL-KNPNEPDVCLDERFWEL----VNGDS-HSEHVRVKKPCN--ATVPAIEQ-
-GKDFLIK-LKDV-------SKTEEDYLSAEVVLRIFENISDQDVRLLGFNPKRSHPKWM
ILKILPVPPLAVRPQVV-------SPGQ-SAPSQDDITHKLSDIII----CNKRLRAQRS
ESSTDTAMKETRTLLQYHITTYMINDKPSIERAVTK-SGR-PLKVISQRLKGKEGHLRGH
LSGKRDDYSARSVISPDPSISIDQVGVPEQLAKILTFPEVVTPTNQKWLESIVMKGHDDL
GGAN-------------FVINDHG----TRTDLSCCTD--LSTITLSPGYIVERHLRDDD
IVIFNRQPSLHKMSMMGHRALIMSGRTFRLNLCDTTPYNADFDGDEMNLHVPQSQTARTE
VRHIMAVPKQIISPQANKPVIGLVQDALLGCRLLSKRDTFLTR-NQVMNLMMWLPTTK--
------------------------------------------------------------
-------------------------------------------DTIL-----PPPCILKP
---VQLWSGKQVFSLFLPKISHNSYS--QDANK-M-----D-QNSIPLADRHVI----IR
DGNLLAGILDKKTVARSEGSLIHVVINSYNTNIAKDFLNQTQLIVNNWLEHR-----GFS
IGLIDCVVPDFVLQEVKHEIDDVESKV-QATIIKAQDGQLERMPGMSYMQSFETEVNNLT
NEILSKTYKVINAKIRRDNSLSEMLSAGSKGADTNMSQIIGVVGQQNMEGKRVKFGFNG-
RTLPHFQK-HEYGLVERGFCKNSYIAGLTPPEFLFHAMGGRTGIIDTACKTSDTGYIQRR
LVKSMESHHVAYDGTVRNSQNEIVQFIYGGDGLDATGLET-QRLALVTLND-----EDF-
-------------MKKYHLA-----------------------------------TEDPT
------------------FGQ-------VEMDDFVLDEFLK-------------------
--TPN--------K-DKFLKEE------------------ENRLREYREILQKEIFPN--
-----GS-NTVVV------PVNIARIIESSQRQFDINVHVS---K-SD----LNPLD-II
SRVDECVNSLIVV--------KGN-DNI-SRTEQENATLLLRIMLYSHLSAKQCIFEYRL
NEQAFKYILGSIKDRFYRSIVAPGEMVGTIAGQSIGEPSTQMTLNTF-------------
------------------------------------------------------------
------------------------------------------------------------
------------------------------------------------------------
------------------------------------------------------------
------------------------------------------------------------
------------------------------------------------------------
------------------------------------------------------------
------------------------------------------------------------
------------------------------------------------------------
------------------------------------------------------------
------------------------------------------------------------
------------------------------------------------------------
---------------------------------------------------
>154414043TrichomonasvaginalisG3
----MANVRQNAIESCLVGSIDFGLFDPEKIEMFGACEITENQMMDKGEYVKGGLSDLRM
GTQTR-ERLCDTCGRNQEDCPGHFGYIRL-AEPFFHVGFLPHCYKLLQMVCHKCGRV-LC
SYSDP----EIQYIVTHY--KGKNRFLKLFEKIASK------SGKCQH------------
-----SPDL-KNPNEPDVCLDERFWEL----VNGDS-HSEHVRVKKPCN--AAVPAIEQ-
-GKDFLIK-LKDV-------SKTEEDYLSAEVVLRIFENISDQDVRLLGFNPKRSHPKWM
ILKILPVPPLAVRPQVV-------SPGQ-SAPSQDDITHKLSDIII----CNKRLRAQRS
ESSTDTAMKETRTLLQYHITTYMINDKPSIERAVTK-SGR-PLKVISQRLKGKEGHLRGH
LSGKRDDYSARSVISPDPSISIDQVGVPEQLAKILTFPEVVTPTNQKWLESIVMKGHDDL
GGAN-------------FVINDHG----TRTDLSCCTD--LSTITLSPGYIVERHLRDDD
IVIFNRQPSLHKMSMMGHRALIMSGRTFRLNLCDTTPYNADFDGDEMNLHVPQSQTARTE
VRHIMAVPKQIISPQANKPVIGLVQDALLGCRLLSKRDTFLTR-NQVMNLMMWLPTTK--
------------------------------------------------------------
-------------------------------------------DTIL-----PPPCILKP
---VQLWSGKQVFSLFLPKISHNSYS--QDANK-M-----D-QNSIPLADRHVI----IR
DGNLLAGILDKKTVARSEGSLIHVVINSYNTNIAKDFLNQTQLIVNNWLEHR-----GFS
IGLIDCVVPDFVLQEVKHEIDDVESKV-QATIIKAQDGQLERMPGMSYMQSFETEVNNLT
NEILSKTYKVINAKIRRDNSLSEMLSAGSKGADTNMSQIIGVVGQQNMEGKRVKFGFNG-
RTLPHFQK-HEYGLVERGFCKNSYIAGLTPPEFLFHAMGGRTGIIDTACKTSDTGYIQRR
LVKSMESHHVAYDGTVRNSQNEIVQFIYGGDGLDATGLET-QRLALVTLND-----EDF-
-------------MKKYHLA-----------------------------------TEDPT
------------------FGQ-------VEMDDFVLDEFLK-------------------
--TPN--------K-DKFLKEE------------------ENRLREYREILQKEIFPN--
-----GS-NTVVV------PVNIARIIESSQRQFDINVHVS---K-SD----LNPLD-II
SRVDECVNSLIVV--------KGN-DNI-SRTEQENATLLLRIMLYSHLSAKQCIFEYRL
NEQAFKYILGSIKDRFYRSIVAPGEMVGTIAGQSIGEPSTQMTLNTFHFAGISAHDVTLG
VPRLNELMNLAKHIRTPSVTVEFE-----------------------------------R
DVAKDEEIVKAVRAQIESASFKKFVIKAEIYYDPNPEETIIEPDTKWINTRIRYGGVEDR
ELQDLAPWVLRFEINREE------------------------------------------
------------------------------------------MIASNIESISDIVQKIKG
MYGDKFFVIGDDDARIIRMQARLKDEQAEFAMDVKFLRETEQQMYKSFTLKGIPGISRVK
INSAAEKM---------------FLNPETHGFDKEKVSCLYTEGTAFREIL-------SL
DHVDTVHTITNDIYQVCDVLGIEAARHSLSYEMMLIMENAGAALNRRHLDLLADTMTQYG
VLYPVSRHGINKTPT-GTLMRASYEMTNDVFFDAAVFSEIDYMRDVSSNIIAGKPSRAGT
GIVEVLIN-----------EDLLPMTKGNNGG-E--------------------------
---DLIGP-----------ATPSMMISPVPQGYVSQDNIVTSPFQDMPTNDIVQSPMSPV
SPIESPLNGGALSPMLMDAQSPYLYGAENAASPIMTYKQNYSITMPSPSYQGNAQLLNTT
ITDHAYSPIAAASPLSPQAMGQSMSPLSPAQQYDPTNFSPAGGFSNTRYNPLSPQTRPMT
YSPNNDTPYSPTYEPKKK---------------------------------
>1143740TrichomonasvaginalisNIHC1
----MANVRQNAIESCLVGSIDFGLFDPEKIEMFGACEITENQMMDKGEYVKGGLSDLRM
GTQTR-ERLCDTCGRNQEDCPGHFGYIRL-AEPFFHVGFLPHCYKLLQMVCHKCGRV-LC
SYSDP----EIQYIVTHY--KGKNRFLKLFEKIASK------SGKCQH------------
-----SPDL-KNPNEPDVCLDERFWEL----VNGDS-HSEHVRVKKPCN--AAVPAIEQ-
-GKDFLIK-LKDV-------SKTEEDYLSAEVVLRIFENISDQDVRLLGFNPKRSHPKWM
ILKILPVPPLAVRPQVV-------SPGQ-SAPSQDDITHKLSDIII----CNKRLRAQRS
ESSTDTAMKETRTLLQYHITTYMINDKPSIERAVTK-SGR-PLKVISQRLKGKEGHLRGH
LSGKRDDYSARSVISPDTSISIDQVGVPEQLAKILTFPEVVTPTNQKWLESIVMKGHDDL
GGAN-------------FVINDHG----TRTDLSCCTD--LSTITLSPGYIVERHLRDDD
IVIFNRQPSLHKMSMMGHRALIMSGRTFRLNPCDTTPYNADFDGDEMNLHVPQSQTARTE
VRHIMAVPKQIISPQANKPVIGLVQDALLGCRLLSKRDTFLTR-NQVMNLMMWLPTTK--
------------------------------------------------------------
-------------------------------------------DTIL-----PPPCILKP
---VQLWSGKQVFSLFLPKISHNSYS--QDANK-M-----D-QNSIPLADRHVI----IR
DGNLLAGILGKKTVARSEGSLIHVVINSYNTNIAKDFLNQTQLIVNNWLEHR-----GFS
IGLIDCVVPDFVLQEVKHEIDDVESKV-QATIIKAQDGQLERMPGMSYMQSFETEVNNLT
NEILSKTYKVINAKIRGDNSLSEMLSAGSKGADTNMSQIIGVVGQQNMEGKRVKFGFNG-
RTLPHFQK-HEYGLVERGFCKNSYIAGLTPPEFLFHAMGGRTGIIDTACKTSDTGYIQRR
LVKSMESHHVAYDGTVRNSQNEIVQFIYGGDGLDATGLET-QRLALVTLND-----EDF-
-------------MKKYHLA-----------------------------------TEDPT
------------------FGQ-------VEMDDFVLDEFLK-------------------
--TPN--------K-DKFLKEE------------------ENRLREYREILQKEIFPN--
-----GS-NTVVV------PVNIARIIESSQRQFDINVHVS---K-SD----LNPLD-II
SRVDECVNSLIVV--------KGN-DNI-SRTEQENATLLLRIMLYSHLSAKQCIFEYRL
NEQAFKYILGSIKDRFYRSIVAPGEMVGTIAGQSIGEPSTQMTLNTFHFAGISAHDVTLG
VPRLNELMNLAKHIRTPSVTVEFE-----------------------------------R
DVAKDEEIVKAVRAQIESASFKKFVIKAEIYYDPNPEETIIEPDTKWINTRIRYGGVEDR
ELQDLAPWVLRFEINREE------------------------------------------
------------------------------------------MIASNIESISDIVQKIKG
MYGDKFFVIGDDDARIIRMQARLKDEQAEFAMDVKFLRETEQQMYKSFTLKGIPGISRVK
INSAAEKM---------------FLNPETHGFDKEKVSCLYTEGTAFREIL-------SL
DHVDTVHTITNDIYQVCDVLGIEAARHSLSYEMMLIMEKAGAALNRRHLDLLADTMTQYG
VLYPVSRHGINKTPT-GTLMRASYEMTNDVFFDAAVFSEIDYMRDVSSNIIAGKPSRAGT
GIVEVLIN-----------EDLLPMTKGNNGG-E--------------------------
---DLIGP-----------ATPSMMISPVPQGYVSQDNIVTSPFQDMLTNDIVQSPMSPV
SPIESPLNGGALSPMLMDAQSPYLYGAENAASPIMTYKQNYSITMPSPSYQGNAQLLNTT
ITDHAYSPIAAASPLSPQAMGQSMSPLSPAQQYDPTNFSPAGGFFNTRYNPLSPQTRPMT
YSPNNDTPYSPTYEPKKK---------------------------------
>Spironucleusvortens_JGI_Scaf14.195603.201146
----MRKDSIFYIPFGTPKSVFSVMNKQLMQSFYQVVAGANSQKIDEELDVKQMGVVFRE
DGECKRCFGTSGDNIGEMPCPGHFGAVKLINEKVFHPMLVDKLAMIMNMFCPECRRLKAL
KYFQQLGYGKAENTASSTPQDQVRRFLAQFPQFKR-------------------------
-----LPEL-HELTAPVICCDKR--------VRFDN---------------GTFGLVKTE
EIKDGRVS------------TETSTQAVTPYEAFNIMERYLQEDIDLIGL--KKSHPINM
IMDSFPIAPRCIRPTIV-------MDGQ-S--SRDQLTDMYSTLCK----AIQNYDSSQE
ANQLETKLKQEAVSKSF---ARVCKSSKGQEESAEK-----TQKGIMERLRGKYGRLRNN
CMGKRVNFCSRSVISGDPTISIDQLGVPKSTAKRLSFPERVTARNREYLQKLVDN-PSQY
PGAN--------------VIEKDG----SLQRLDQGKN--MQQIRLEIGDVVHRHLVDGD
YVMFNRQPSLHKMSFMAHRAKILPYSTFRLNLCATKPYNADFDGDEMNMHEPQHLQAISE
MAEIMLVSKQVVSCKSNGPLMSIVQDSLVGCQLMTQRDVFIDC-ANFQKYQMVVSYPDNH
YRPDSTDEINKATSNDNDHNYNNSSSALSGTRSEIESSKSSDADADVYEMLKRNFYASVQ
DL-----------------------------------------DKPQFVSMKTPPSVVFP
---QPRWTGK-LFSLSLP----SQFSLTIGGNP-------KVTADNNPIVKDAI----IF
DGELVTGICNNQIIGQAQCGLIHVLWKDYSPDACRTFMDNCRIV--TFMADN-----SFS
VGFGDMVISKKAKVECKTLADGLLQV--NAIIDRSVNGKI-LKPGFTHEMSFEGELNIAI
K--CSEMEKVVKGDLPKRNALLHMVTSGSKGKFFNVLQIASGLGQQYLQSNRMKYKYLTF
RTLPHFP--FDYFIDSRGYVRSSFI-GLTPTEFLFHMTGGREGVCDTAIKTADSGYVERK
MMKNMESLGLTYDGSVRDDRGQVV-IRYGEDSSDPHLTER-KDYDIILQND-----ETF-
-------------NKNCFLDYNFILKDVAKNTGDLFFASEAQPQEMAHVLSIEGFSQITE
SLNDTYDRQLGYTLKSPDFKDFNVNVDPDIIDPHVLAEYVSNHIVFVSEPRQQQYKNKDV
SWNIHSWMNETVINELNNVESQ------------------KMLMLEYISLLVERCWLIYC
QSYLLTSTNSTKVEASKNTSCDIQRVININRFNNEIGHTPI---YLADLLKQIQQQSVGY
DQMKTDLSPIYVI--------STVNHLLSEIQCRDQESKLFRVLIRQLLSSKLVCY-YRI
T-KAFDKIIATIRKKFIKS-CSPGEGVGPLASHSISEPATQLTLNTFHTAGTSALG-NLG
LPRLKELIDFRDTKVPIMTIHLNYKPGEMFIFNADGYRKRAQHSKALMKLGSKLENTFFR
DFVEKYEVLFEPSIQDCYQNDDSWWLKLNELETNNSGRETSPFVIRYNILLKKLIEKFDN
DITIDVICDKIQNSMKND------------------------------------------
-------------------------------------------------IGESKIDVKYY
SGIGDIVVRVRPFISKAESFLFATDLDVINQDILNVHISGIKIKKVFDNNTPIILYGIDR
FTPKLEEIEKDDRTSFLKKYGGIMKGGQSYSKGSKSGSTAEVEELFIKTEGSDLRTVLNM
EEIDATRTYCNDLPELYRVLGVEACRNLLVNEMAKTLGDNSINKRHYIMLADIMTYHPVQ
QKLIGINRHGMSATETGVLA-ASFEQPGDVFMKAAAFGLNDPCTAISSAVLLGREISHGT
GSFDLLLD----------------------------------------------------
---------------------------------TNKSRLPQEPDEGAAHPRSLVKRQNDA
LSLAQTERNNASEQTAFTQRSMSNFSMATTGNPVQSIFGNSNRNSHRSQRTALQSNVLMG
STTMRSANVNSVYSRTSNVSSTQKSALNPYIENDVFGEGTARSVDANSRSAATQNSRNSG
LSHLSRLSSAASKMS------------------------------------
>159107886GiardiaintestinalisWBc6ATCC50803
MDKEFALRIPYGVPKRVRFTLFSENEKNSLIPIVPRESSSDQMSMFSELNSTRLGVIFQE
ENECPTCSGKAGDQDPSVLCPGHLGVVKF-GYDIFHPMIIDDLATLMNCFCPNCYHLKFF
RLFKE---------------TDRELAINALNRLRDT------TPTLNF------------
-----LPKLAELSATIACCERNILYRKK---ASGTS------RNGVAPQ--PLILAVSKS
TRGSTARQ------------AKDQDQLMDAHTCKLLITRYNKDDIVLLGL--KRDHIENF
IISSIQVGSRAVRPSIR-------TDG---TTAEDQLTEMYVSLFRNIRDCNNN--SLNA
GGGATGAKSQIGPNDIYNAYKTLISAK-----GLNADGGSVPTKGIFERLSGKYGRMRSN
LMGKRVNYCSRSVITGDPTISINELGVPRSVASRLTFPEVVTARNRDFLMKLVSNGNRYP
GAVSKTLPSGTVQLIDTQVINSTGWGSSTDADGRLGGE--TTNDPLPLGTIVNRHLLDGD
YVLFNRQPTLHKSSFMGHRVKVLPYSTYRLNLSATSSYNADFDGDEMNLHALQSLEAVAE
ISELCMVSNQVVSVKDNRPIVYIVQDVLLGCYLFTGKDVTIPF-ARVCEYIMWMGFSRTS
DPTYAHKLQRYDKGSVNQRGHSSASMSYDFSDHTSGSYNPAEYDSSSYLVGNSATGSVVD
GRGSYLSTGNYGASSASRKAYEDNINNDNGAYFKRPGSNVNTNDHVLLNV--SQPAICYP
---EARWTGKQVFSMFVPRGVFYRSG--------------DPKDISAHADKYIS----FL
DGSVMCGRIASSVVGGTESALIHILFRDYGIEPCRAFIDNCQRVVCRFMLDH-----GFS
VGMGDMVSSEHTERKVAEIQTKLSKDI-SELFKLSIHYKIKLAPGQSRNDAFEQEVISKV
SGTSLALEKVITDAAPHRNALLVMINAGSKGKKFNMMQISSSLGQQFLQSKRMPHRFETH
RSLPCYSPFSSLNMESRGYIFNSFIRGLNPAEFYFHAVGGREGVCDTAVKTADSGYVERK
LLKVMESVCYRYDNSVRNDSNEIISFRYGDDGIDPHKSES-REFKDFSISD-----MDF-
-------------LRAHYID-WSQIVDFQNTEMDESTDFYATLVREKFAVIIAKLRDTPE
QFAHLCDGVSFYEVCDDELRA-------KGFDNLVLDNNLVSFTELSSYLQNHYALFMDA
ESSPG--------YVPENIDDSWLDIGVKSSLVLERDFAISTILVEYIVLLLERIWLQRS
RITLDTDVKKFTF------GMNLDRIIQSEIQAGSINKVSRLIRE-SAWRCYLKPFE-AI
EKVNKLLSR--------------------IKSFRPKESTLFRVILRQCLSSKSCCYKYRL
TSEQLDRILATIEEKFVRGQVSPGEPVGPLAGHSVSEPATQLTLNTFHTAGTSALG-GLG
LPRLKELIDFRNPKISVSTIYLNI---SNQDPANAGVDTRCTSHSPMLFNRPVAPRPNSY
NIASAEEATGRNIRQSKAWMNLAAKIEHTTFNYYIDDYKLIFDPFDELTCVADDREWLHL
ESEIGHLQQQVYGERPNEAVRFYSPFVLRYEIGLKQMQQKIEAGITIQTLVSRLILMLQQ
IYTSRAGRPKSEDDDEDDEDDINIKQKAMIGREMPIINYYTGLGKTVIRVRPSLTEDEYN
AVKGSAIGSGAPDMEKSRLLAERYDGVDAFLRNVHISGNESIRKVFMASSNPLVHYGYDG
FTSNVDVFSQGSSDGLSMHKMSEGDLSKIGSIGKFTQPNSDISELYLQTDGSDLLWILTQ
PEVDFTRTWTTNVREIYEILGIEAARALFIKQIRATLDKVDLNIHHYLILADIMSSRPQN
NKMISINRYGMQATNTGVLAQATFERPGATVLKAAAFGVVDPLKSVSSCVVMGKQGDFGT
GCFDLLLN-----------CAELPSINEDELFPNSYYLKVHNATTEVRPTAGAEETPVDS
MGMPFSTTFISPTATAMVTPTSTYTSHSSVRSVVSAGGRVDANMNPLFSPGCNRSRQAEN
ASRIFSSYTANTLTSAKSSLPTQLTITSRSRGLSNIVDGRDSRIASITSAVNSKMSAFSM
TSCNSINSFRSALASKASTHSNQYDTSDLVDVKGAGRYGIFTHSTNMSYENTAASIRNSG
GMFASRSGSASSVRSQSATNIDASAADSGQSGELRDNHEDDNNDYAEW---
>253743536GiardiaintestinalisGSMH7ATCC50581
MDKEFALRIPYGIPKRVRFTLFSENEKNSLIPIVPRESSSDQMSMFSELNSTRLGVIFQE
ENECPTCGGKAGDQDPSVLCPGHLGVVKF-GYDIFHPMIVDDLAILMNCFCPNCYHLKFF
KLFQE---------------ADRELAITALNRLRDT------TPTLNF------------
-----LPKLADISTTIVCCERNIVYKKK---ASGTS------KNGVAAQ--PTILAISKS
TRGSSMKQ------------SKDQDQLMDAHACKLLISRYNKDDITLLGL--KKDHVESF
IISSIQVGSRAVRPSIR-------TDG---TTAEDQLTEMYVSLFRNIRDCNSN--SLSA
GGGSTGIKSQIGPNDIYNAYKNLISAK-----GLNTDGGSVPTKGIFERLSGKYGRMRSN
LMGKRVNYCSRSVITGDPTISINELGVPRSVASRLTFPEVVTARNRDFLMKLVSNGNRYP
GAVSKTLPSGTVQLIDTQVINSTGWGSSTDADGRLGGE--ATNDPLPLGTIVNRHLLDGD
YVLFNRQPTLHKSSFMGHRVRVLPYSTYRLNLSATSSYNADFDGDEMNLHALQSLEAVAE
ISELCMVSNQVVSVKDNRPIVYIVQDVLLGCYLFTGKDVTIPF-ARVCEYVMWMGFSRTS
DPTYAHKLQRYDKGSVHQRAHSSSSTPYDSSDHTSGSYNPAEYDSSSYLIGNSATGSVFD
GRGSYLSTGNH-SSNISRKAYEDNINNDNGAYFKRLGSNVNTNDHVLLSI--SQPAICYP
---QARWTGKQVFSMFVPKGIFYRSG--------------DPKDISAHADKYVA----FL
DGSVMCGRIASSVVGGTESALIHILFRDYGVEPCRAFIDNCQRVICRFMLDH-----GFS
VGMGDMVSSQHTEKKVAEIQTKLSKDI-AELFKLSVHYKIKLAPGQSRNDAFEQEVISKV
SGTSLALEKVITDAVPHRNALLVMINAGSKGKKFNMMQISSSLGQQFLQSKRMPHRFETH
RALPCYSPFSSLNMESRGYIFNSFIRGLNPAEFYFHAVGGREGVCDTAVKTADSGYVERK
LLKVMESVCYRYDNSVRNDSNEIISFRYGDDGIDPHKSES-HEFTDFSISD-----MDF-
-------------LRAHYID-WSQIIDFQNVEGDEETDFYATLVREKFSLIAAKLRDTPE
QFSHLCDGVSFYEVCDDELKA-------KGFDNLVLDNNLVSFTELSSYLQNHYSLFMDA
ENSPG--------YVRENIDDSWLDIGVKSSLVLERDFAISTILVEYIVLLLERVWLQRS
RINLDTDVKKFTF------GMNLDRIIQSEILAGSINKVSRLIHG-SAWKCYLKPFE-AI
EKVNKLLSR--------------------IRSFRPKESTLFRVILRQCLSSKSCCYKYRF
TGEQLDRVLAIIEEKFVRGQAAPGEPVGPLAGHSVSEPATQLTLNTFHTAGTSALG-GLG
LPRLKELIDFRDPKISVSTIYLNIPDQEHGRAGGDGIDDRHNNQFSMLFNRSPVPHPNSY
NVSSAEEATGRNIRQSKAWMNLAAKIEYTTFNYYIDNYKLIFDPFDEITSVAADRDWLTL
ESEIGHLQQQAYGERPNDIVRFYSPFVLRYEIGLKQMQQKIEAGITIQTLVSRLMLALQK
IYTSRAGHAKVDDDDDDDEDDINTKQKSMIGREMPIINYYTGLGKTIIRVRPSLTEDEYT
AIKGSTIGGGAPDIEKGRLSVERYDGIDTFLRDIHISGNESIRKVFMASSNPLVHYGYDS
FTSNVDAFSQSSCDELSTHKLTEADLGKIGSIGRFTQANNDISELYLQTDGSDLLWILTQ
PEVDFTRTWTTNVREVYETLGIEAARTLFIKQIRATLDKVDLNIHHYLILADIMSSRPQN
NKMISINRYGMQATNTGVLAQATFERPGATVLKAAAFGVVDPLKSVSSCVVMGKQGDFGT
GCFDLLLN-----------CAELPSVNEDELFPNSYYLKIHTATTEIRPSTGAEETPVDS
MGMPFSTTFISPTATAMVTPTSAYTASSV-RSVVSAGGRVDANMNPMFSPGCNRSRQAEN
VSRIFSSYTANTLTSAKSSLPTQLTLTSRSRGLSNIVDGRDSRIASITSAINSKMSAFSM
TSCNSINSFRSALASKASTHSNQYDTSDLVDVKGAGRYGIFTHSTNMSYENTAASIRNSG
GMFASRSGSASSVRSQSATNIDASAADSGQSGELRDNNEDDNNDYAEW---
>110142366Trimastixpyriformis
------------------------------------------------------------
------------------------------------------------------------
------------------------------------------------------------
------------------------------------------------------------
------------------------------------------------------------
------------------------------------------------------------
----------------------------------------------------------GN
LSGKRVDFSGRTVISPDPNLQIDEVAVPRLIAMNMTYPERVHPANIERLRKLVINGPTVH
PGAN-------------FIELRDG----SKRFLKYGDRQ-KMAEQLRVGDIVERHLEDGD
IVLFNRQPSLHKMSIMCHRAKIMPWRTLRFNVCDCTPYNADFDGDEMNLHLPQTEEARAE
AAVLMAVHQNLCTPRHGAPLIAPTQDFLTGGYLM--------------------------
------------------------------------------------------------
------------------------------------------------------------
------------------------------------------------------------
------------------------------------------------------------
------------------------------------------------------------
------------------------------------------------------------
------------------------------------------------------------
------------------------------------------------------------
------------------------------------------------------------
------------------------------------------------------------
------------------------------------------------------------
------------------------------------------------------------
------------------------------------------------------------
------------------------------------------------------------
------------------------------------------------------------
------------------------------------------------------------
------------------------------------------------------------
------------------------------------------------------------
------------------------------------------------------------
------------------------------------------------------------
------------------------------------------------------------
------------------------------------------------------------
------------------------------------------------------------
------------------------------------------------------------
------------------------------------------------------------
------------------------------------------------------------
---------------------------------------------------
>HQ436411Jakobalibera
------------------------------------------------------------
-------------------------HIEL-AKPMYHVGYMNVVRKVLDCVCMKCSSP-LF
N-------------------PVSKRLGELAKYCNSK------VRMCGD------------
----------RSLAAAGAAGGA---------EGAEGQGQGAMDIDHGCG--FTKPKITR-
-KEYFLMKEEKSPGQ-ESGSQKVSQRILTAEEAHQVLKALTNEACEMLGFNPNFARPDWL
LVTVLPVPPPAVRPSID-------MGGS-GRAAQDDLTFKLGDILS----TNQLLRRQEE
HGVNPQTLRNTEEMLQFHLFTFVDNELAGK-------SGK-VLKSISQRLKGKSGRIRNN
LMGKRVDFSARSVITADPILEIDQVGVPVDIAKIMTVPR---------LQELVNHGPSVH
PGAR-------------FVFMEDG----TRQDLEFSPN-----FPLAYGYTVERHLQDND
VVLFNRQPTLHRMGMMGHRVKTMKFKTFRLNLSVTSPYNADFDGDEMNLHAPQSLLTKAE
LLELVMIPKNMISPKSNSPVMGLVQDSLLACRRITLRDVFLERQDHFMNCLMWVDDF---
------------------------------------------------------------
-------------------------------------------DGQL-----PMPAILKP
---KPLWTGKQLFSQILPKVNLRLRS--KDHPR-------SENTLVSPGDTQVI----IE
QGELLAGKCCKNTMGTSQGSLVHVVYTEQGPEVCARMMGQVQRLVNYWLLTVSELSLGFS
IGIGDCVPDEITMRTITEAITDDKKQV-TGVIKELHKRKLEKKPGLTLLESFEAVVNDKL
NQARDKAGNAALESLSERNNFKNMVTAGSKGNELNISQVIACVGQQNVEGRRIPFGFRN-
RTLPHFRQ-ENYGPESKGFVSNSYLSGLTPQEFFFHSMGGREGIIDTAVKTSETGYIQRR
LVKAMEDIMVRYDGTVRDARGKVLQPPHNHPLLSSSQSSFTVLLACIMVSR---------
------------------------------------------------------------
--------------------------------AQVIESLRN-------------------
--DPT--------KVDELVDE-------------------VEQLREDRRAL--AIFTS--
-----GE-GRSPM------PVNVDRLIVNAQKTFTIDMYSKSDLHPNDVPPVPSPWQ-VL
RAVKKLCSDVMVT-------------NIPDSEGSRNATYLFEIYLRTKLASKRVIQKYHL
DKQSFEWLISEIRTRFFQALITPGECVGVIAAQSVGEPATQMTLNTFHFAGVSAKNVT--
------------------------------------------------------------
------------------------------------------------------------
------------------------------------------------------------
------------------------------------------------------------
------------------------------------------------------------
------------------------------------------------------------
------------------------------------------------------------
------------------------------------------------------------
------------------------------------------------------------
------------------------------------------------------------
------------------------------------------------------------
------------------------------------------------------------
---------------------------------------------------
>284088088Naegleriagruberi
---------------------------------MSVCEVLHAETQEKGKPKESGLMDLRM
GTIDH-HLSCLTCGGNATECPGHFGHVRI--HPVFNVLFINTVVKVLQSVCIHCGKL-LA
DKSSL----QFKKASKFV--NRRKRFKEMIDLCRKD--------KCII------------
-----ETGNKENEQNQEANIDPTF------------------QPRNGCG--GLQPKISR-
DGLKIFAE-YKKDTS-AEAKQELTKQELTAERALQIFKRIPAEDLELLGFDKDNARPEWM
ILTCLPIPPPQVRPSV--------HHGS-ADRSEDDLTHKLADIIK----ANAAIQKNEK
SGTPLHQMEEMVRMLQYHCATYVNNEYPGVPTATTK-SGR-PLKSIRQRLKGKEGRVRGN
LMGKRVDFSARTVITADPNIDIDQVGVPRTVASNMTVPEIVTPFNFERLNELVTNGPLTY
PGAK-------------YVIREDG----TRIDLRFASGKANDQIQLEYGYKVERHLQDGD
VILFNRQPSLHKMSMMGHRIKVMPYSTFRMNLSVTTPYNADFDGDEMNLHVPQSLQTKAE
LLELMMVPRNIITPQSNRPVIALVQDTLLAASKLTRRDVFIAK-DLMMNCLMHLIDF---
------------------------------------------------------------
-------------------------------------------DGKL-----PVPAILKP
---KPLWTGKQLFTFLLPKVNLENTS--STHED-LTDKKDHLDHDIPEFDTKVL----ID
RGELVSGVLDKKSLGSSHGSLIHIIVNEKGVNEGKKFLGQCQRVINHWLINR-----GFS
IGIGDTIADKATMEQIEETIRKAEKDV-KLIVKDAQEGKLRAEAGRTIQQSFENQVNKVL
NKAREDAGNKAKKSLKDDNNIKSMVTAGSKGSYINISQIIACVGQQNVEGKRIPYGFRN-
RTLPHFAQ-DDHGPESRGFVANSYLRGLTPQEFFFHTMGGREGLIDTAVKTSETGYIQRR
LIKAMEDIMVKYDGTVRDAQGNVVQFLYGEDGMDAHKVES-QSIDIMNLSD-----AKF-
-------------QDKYWYN----------------------------SLGSSPSFTNPT
-------ESSVSMPSGGILKE-------SFISTKVYDEILK-------------------
--DPA--------TYLSKVREE------------------YKTLMEDRHILRTEIFPN--
-----AE-NKIVM------PVNLKRIIKNAQKEYGIHPSIG---KPSD----MNPIY-VI
EKIKKLCDDLVVI--------KGT-DEL-STEAQTNATLLFSMFLRSTFSSKVVLKELCL
TQEAFDFLVGEIRMRFHNCLAQPGEMVGSVAAQSIGEPATQMTLNTFHFAGVSSKNVTLG
VPRLKELLNVAKNIKTPGLTIYLNNEYIGDFEKAKMVKEDLEYTTLGHVTAATSIVYDPE
PANSVIEEDREFIEELLEELKDTAVLDSTTLNPWSLRFELDKMMMSDTLTMAQVAKKIQE
EFQNDITCFYS-------------------------------------------------
------------------------------------------------------------
----------DDNADKLILVVRIHKDDKEKEKDAQVAKDPSDEVLRKLEEEDIENSTVEF
LRRLESNMLNELALKGYKDLKKVFLREENDKKVFSSSGVATVKQWVLDTEGCNLLAVLSH
PYVDHTITTSNDVNEILDVLGIEACRNALMREMRKVIEFDGSYVNYRHLAILCDVMTHRG
GLMAITRHGINRSDT-GPLMRCSFEETVEILIEAATFADTDTLKGVSANVMVGQLAPIGT
GCFGLYLDEELLKQAVAVKPSFVTETKSMYGSLGATTPYHTSGLATPYHGGVATPYHGGA
SSPWTQGAMTPLGRTPSPEYQGGFSPSPYNSAFSPVASSPTSPGHQGGYSPSSPGNYSPT
SPAYSPSSPNYSPTSPAYSPTSPNYSPTSPAYSPTSPNYSPTSPAYSPTSPAYSPTSPNY
SPSSPAYSPTSPRATSPGAGYSPSSPAYSPTSPSYSPSSPNYSPSSPAYSPSSPNYSPSS
PAYSPSSPSYNPGGGYSPSSPAYSPTSPSYSPTSPSYSPSSPAYSPGREDK
>HQ436410Percolomonascosmopolitus
------------------------------------------------------------
-------------------------HINL-AQDVFHISYVTTVAKILRCICYKCSKL-LV
DIDS-------GDGLNQAGDENRKRIYERYQSLKNI------VPKSKR------------
-----FEKMVQLSREVHRCKND------------------------GCT--EEQPKSYKT
DGLKIEAI-LRNN----------NRENITPEAAKLKLERISDEHARDLGFEPEHIRPHWM
ILSKLPVVPPCVRPSI--------EHGT-AGAGQDDLTYKLSDIVK----TNNRLREKEK
NGETDFNISETRDLLMLYVAQMMDNTNPKLTQAIQK-SGR-VLKCISSKLKGKERRLRNN
LMGKRVDFSARTVITPDPNLEIDQVGVPISIASNMTFPERVTLYNMERLKEKVENG-SEY
PGAK-------------FIIHKDG----TSVDVELASD---EYKQLQPGYIVERHVEDDD
LILFNRQPTLHKMSMMGHRVKVLPYSTFRLNVSVTSPYNADFDGDEMNLHLPQSLGAKAE
LQEMMMVSKNIVSTQGNAPVIAIVQDALLGSVLMTKRDVFLEK-DIMMNCCMRLKENF--
------------------------------------------------------------
-------------------------------------------NGEL-----PQPCILKP
---KQLWSGKQLFSLVLKGCEVNLFREANQYDDVKKIMGKEFDEDICPMDTKVV----IS
RGELISGVADKRTLGKGGGSLIHTIFNEYSFIEASNFLNTLQWVVNYWMLQH-----GYS
IGVEDTIADENTADQVQQTLSKAHEEV-SKYIKEAQEGKLKSKPGMSLQESFEAAVNKTL
NDSMSSAGKNSASSLSKRNRIKTMVVGGSKGSNTNISQIIACVGQQNIEGKRITFGFRK-
RTLPHFEQ-NDHRPISRGFVQNSYLRGLLPQEFFFHTMGGREGLIDTAVKTAKTGYIQRR
LIKSMEDFQVKYDGTVRDSAGNILQFLYGEDGMDGVKLES-QYFGMYKMSD-----KKF-
-------------SETYQYE-------------------------------TKNGSLSPE
------------------FGS-------KYLSQKIHEEFVT-------------------
--TPS--------R-IHILEAE------------------YQQLLRDRELLRDSIFSN--
-----PTIKKLCQ------PVNIKRLLLNASKKYLNRGK-------SD----LDPIV-II
QKVEELSKKLVVI--------SGD-DYL-AREAQQNATILVNILIRFNLASKVVITKHKL
NANGFEWILGEIETTFKRAFVQPGEMVGALAAQSIGEPATQMTLNTFHFAGVSAKNVTLG
VP----------------------------------------------------------
------------------------------------------------------------
------------------------------------------------------------
------------------------------------------------------------
------------------------------------------------------------
------------------------------------------------------------
------------------------------------------------------------
------------------------------------------------------------
------------------------------------------------------------
------------------------------------------------------------
------------------------------------------------------------
------------------------------------------------------------
---------------------------------------------------
>HQ436409Diplonemasp2
------------------------------------------------------------
-------------------------NITL-AKPMLHFGYLRTMVNLLKCVCFHCSLI-KL
DPDDP----KYREAAAKR--LPEHRLRMFAKACAGK-------SICEA------------
-------------------------------KHGSDELDEAHGAMSGCG--KPQPKIYH-
EPHSFNLWIEYTSQS-VDAEGADRKQRLQPEDARKILCKIRESQLHDLGFSAQ-SRPEWM
LLTEFPISPPAVRPAIT-------MDA--VTKTEDHTTYMYNKILI----YNNKLKKAVA
QQAADSVIQDYSNLVQYHIVTLMDNEKNGIPKCKVR-SGQ-PIKSIRERIKGKGGRVRSN
LMGKRVDFSARTVIGGDSQIGMDEVGVPLSIAANMTFPERVTSYNQDILKVLVANGPDKY
PGAK-------------FIIREDG----TRINLAFRRK--DSELFLQPGYIVERHVLTND
VVLFNRQPTLHRMSMMGHRARVMPFCTFRLNLSATSPYNADFDGDEMNLHVPQSVLSKSE
LQEFMMVPKNIISPKSNSPVMGIVQDSLLGIHLLTKRSTFLDK-QFMMNAVMHIPTM---
------------------------------------------------------------
-------------------------------------------PAQI-----PIPAILKP
---EMLWTGKQLFSLVLPPVNFTATS--NEDIS-------EPDRFLPLADTKVR----IE
KGNLHTGIIDKKSVGSSENSLVHVIHNEFSPDWARDLINGIQRITAFYLINK-----GFS
VGVQDTVADVNTKKMIQEIIRRSYDSV-DELCNKAQEG-LKRQPGKTVKETFEANINKIL
NKTREDAGKRAQQSLTRSNSFKVMVSAGSKGSYLNISQITAVVGQQNVGGKRIPYGFRK-
RTLPHFTQ-DDYGPESRGFVQNSYLEGLTPSEFFFHMSGGREGLIDTACKTAETGYIQRK
LVKALEDLYVGYDATVRDAQGRVVQFLYGEEGYDSTKMESLRPLPLINLDN-----AAR-
-------------DKTYKHT---------------------------------WEEEGPE
------------------WGR-------EFLEPRVREMLLQ-------------------
--DPN--------A-ATKLQEE------------------YEAVKDNREWLRKVFQPA--
-----GEIPFVHPMDGIKVPINLVRLLDNAKINFDINPKGL-----SD----LSPLE-VI
DGLDQLKKDLVVC--------RGF-NSI-HEERQFNGTRLWNVILQAFFASKRVICEYRL
NAKAFQWLLGEVRQRYNSAQVPPGEMVGCIAAQSMGEPATQMTLNTF-------------
------------------------------------------------------------
------------------------------------------------------------
------------------------------------------------------------
------------------------------------------------------------
------------------------------------------------------------
------------------------------------------------------------
------------------------------------------------------------
------------------------------------------------------------
------------------------------------------------------------
------------------------------------------------------------
------------------------------------------------------------
------------------------------------------------------------
---------------------------------------------------
>HQ436408Parabodocaudatus
------------------------------------------------------------
-------------------------YADL-AEPMFNIGFFDTVLATLRCVCQNCGKLLLS
NEKEA----ERRKLERTFLLKGNARLREISKISPKG-------GKCPS------------
-----------------------------------------------CQ--YQQARLGR-
----FMTL-YPGLVI-----KADKDTVWYGTDAYRVLDKISVEDAIMLGFDPRRAHPRDL
LIKALPIPPPAVRPAVS-------FGS---GVSENELTAKLTSIIR----LNERLGREIA
DNSPSDMVASTRRLLQADLATYFNNASTYYKPAKVSQTSKMQLKSIYERLKGKQGRLRGN
LMGKRVNFSARTVITGDPNIDVDEVGVPFSVAMTLTFPERVNHLNRHRLTQIVRSS--QY
PSAN-------------AIVSNSG----TVWRLNGMKPERRQQLTLEIGDIVERQVLNGD
VVLFNRQPTLHRMSMMGHRVRVLNYNTFRLNLSCTTPYNADFDGDEMNLHVPQSLLTKAE
LIEMMMVPKNFVSPNKSAPCMGIVQDSLLGSWRITDKEVFLDK-YFVQNVFMWLS-----
------------------------------------------------------------
-------------------------------------------DLIPSLTELPIPAILKP
---RPLWTGKQMFSLILRETNITREN---------------LKKSFPHDDAGTL----IR
NGDVLVGQVDKGLIGASPGSFIHVIFNDRGSDAVAQFINGVQRLTTHYLYHF-----SFS
VGVQDTLGDENTLRSVKEMIADARKQV-RNRGSAANEKRLTRRAGMTLMGSFEFEVNSIL
NNVREKASPMVKNGVHRRNSFRVMVDAGSKGSPLNIYQIVAAVGQQNIFGARIPFYFRR-
RTLPHFML-DDYGDASKGHVSRGYVEGLKPYEFFFHTMGGREGLIDTAVKTAETGYFQRK
LVKAMEDLHVAYDGTVRNADQEVVQFTYGEDGLDGARIESNEKIDMVYYSN-----NKM-
-------------KETFKFE----------------------------------YQEDGT
--------------FAANFGG-------VNMAPSVQAALKR-------------------
--DPR--------N-LDILESE------------------FKALMKSREAFRSWLIAP--
-----GA-PAQSL------PVNLTRVIRNAQIEGRRSTELT---R-SN----LNPIN-II
QDVRRLLDDLSKCHPCVGRGPNGTYTNPHSQERVENALRIFSVHVQSMLASKRVINEHKL
DSKSFELVLKQIRLKYLQSVLVAGEMIGAMTAQSCGEPATQMTLNTFHNAGISSKNVTLG
VPRLLELLSVSKQQRISSMAIHFIAIEV--------------------------------
------------------------------------------------------------
------------------------------------------------------------
------------------------------------------------------------
------------------------------------------------------------
------------------------------------------------------------
------------------------------------------------------------
------------------------------------------------------------
------------------------------------------------------------
------------------------------------------------------------
------------------------------------------------------------
------------------------------------------------------------
---------------------------------------------------
>13183799Leptomonas
-MSGGAPLPPSQMPLQKVHDVQFEVFKERQIKAYATCRIEHAKSYEHGQPVRGGINDLRM
GTTDF-DYSCETCGLKHPECPGHFGYIEL-AEPIFNINVFDVVLIALKCVCKYCGAL-LM
DTNDP----TEMKKITHV--QGLNRLRLVAKLCGSV---------CKR------------
-----SKDI------------------------------------QGCEGKGRQPRIGRF
LGIYPGLQ-IKVT-------QEEQDYVWHADNARQVLDRVSDSDATIMGFDPRFCHPRDL
ILTVVPIPPPQVRPAVA-------FGS---AKSDDELTHQIMSIVK----REHQL-RKDK
ESGVKAAVDRSRALLQEHVATFFNNASTFYKPAKVG-DTK-KLKSLTERLKGKYGRLRGN
LMGKRVDFSARTVITGDPNIDVDEVGVPFSIAMTLTFPERVNVINKKRLTEFVQR--STY
PSAN-------------YIMRPNG----NVTKLALVKD--RSAVHLDVGDVVERHVIDGD
VVLFNRQPTLHRMSMMGHRVRVLNYNTFRLNLSCTTPYNADFDGDEMNLHVPQSLLTKAE
LIEMMMVPKNFVSPNKSAPCMGIVQDSLLGSYRLTDKDTFVDK-YFIQSVALWL------
------------------------------------------------------------
-------------------------------------------DLWEL----PIPAILKP
---RPLWTGKQIFSLILPEVNHPASP--------------YGKPPFPHNDKKII----QR
-GLLLVGAITKGVVGAAPGSLIHVIFNERGSDEVAKFINGVQRITTYFNYCF-----AFS
VGVQDTVADASTLKEMNNVLHKTRQSV-EKIGAAANNGKLTRKAGMSLLQSFEADVNSAL
NKCREEAAKKALSNVRRTNSFKVMIEAGSKGSDLNICQIAVFVGQQNVAGSRIPFGFRR-
RTLPHFML-DDYGETSRGMATRGYVEGLQPHEFYFHTMAGREGLIDTAVKTSDTGYLQRK
LIKALEDVHAAYDGTVRNANQELIQLAYGEDGLDGARIEGNQAFPIPHMAN-----NEM-
-------------IDKYRYE----------------------------------YNEEGS
--------------FSENMGG-------SYMDPFVRDSLLR-------------------
--DPQ--------S-VSKLQEE------------------FDQLVKDRDMSRLIIDME--
---EKNK-LKMNL------PVNVARLIQNATTTMGQAHQV------SN----LNPIT-VI
QRVRDCRKTLVQLFPSYHKDYSGRFLNVLSQQRVKRALTLFDIHLRQILGSKRVLKEYKL
NDKAFEYLLKEIRTKYQQSLITPGEIIGAIAAQSCGEPATQMTLNTFHNAGISSKNVTLG
VPRLLELLNVSKNQRNASVAVCLTREYQQR-----------------------------Q
KAQEAQQYIEYCTLANITTTVPRPLNTVVVEDVNILEWEQAVMNEDEGLDAAQPSPFIAR
LILNTELFNNKQLNMKDV------------------------------------------
-------------------------------------------------------KSAIQ
QMDDSYLMQANLKNNIRHRVVRLRPRKCAGADSVPELTKAVAQLLQSVHLLGIPGIKKTL
LKEGTTF----------------NVDPATGGITKESSWMVDTEGTALQRIFVGVVNQHGV
NIVDFAKTSSNKIPEIVTVLGIEAARPKLLFELCQAYLAYGLNINYRHYTILVDTMCQRG
YLMAVSRTGINRSETSGPLMRCSFEETVKVLMTAAAFGEKDPVRGVSANLVMGNQARIGT
GLFDLMLD-------MGNCSNVVPLDKADGGRTS--------------------------
---NVYHTEASVVAGSSVQGLHGELPSSAMHENSSVGIGASSVYPRHGGGAAGAGLYAGM
AIEASQVQFSSALHPSTGSALAASNTSDYQSSLRFSGASTYVASPNMASMSALDAELSSY
HLQSVAPSYQGGGYGPLQGRIPMLGVPSTGGSGQPYLFEASNGGAGSVADAKSGAASSRA
SAPYDPNQPSQDFSPTEEQEEQ-----------------------------
>22002086Trycruzi
-MSGGAPLPPSQMDLQKVVEVQFEMFKEKQIKDYAVCLVEHAKSYERGQPVRGGINDLRM
GTTDF-EFACETCHRKHPECPGHFGYIDL-AEPVFNIGVFDIVLQVLKCVCKSCGAL-LM
DTNDP----QVHKKLQHL--TGVNRLRQVVKMCGMK---------CR-------------
-------------------------------MSTDATTPEEAVVARGCG--ATQPRIGRY
LGIYPTLI-IKAT-------LEEQDMVWHADTARQVLDRVSDEDARVMGFDALRCHPRDL
VLTVLPVPPPQVRPAIS-------FGS---LKSDDELTHQIMSIVK----RNNQL-RKDK
ESDVQVAVDRSRALLQEHVAAYFNNASMYYKPTKVN-DTK-KLKSLTERLKGKYGRLRGN
LMGKRVDFSARTVITGDPNIDVDEVGVPFSIAMTLTFPERVSAVNKKRLTEFVRRP--VY
PSAN-------------YIHHPNG----TTTKLALRRD--RSKVTLNIGDVVERHVINGD
VVLFNRQPTLHRMSMMGHRVRVLNYNTFRLNLSCTTPYNADFDGDEMNLHVPQSLLTKAE
LIEMMMVPKNFVSPNKSAPCMGIVQDSLLGSYRLTDKDTFLDK-YFVQSVALWLDLWQ--
------------------------------------------------------------
----------------------------------------------L-----PVPAVLKP
---RPLWTGKQVFSLILPEVNHPATP--------------QERPPFPHNDSSIM----IR
RGQLLCGPITKGIVGAAPGSLIHVIFNERGSDEVARFINGVQRITTFFLINF-----GFS
VGVQDTVADADTLRQMNEVLVKTRENV-EKIGAAANNRTLNRKAGMTLLQSFEADVNSAL
NKCREEAAKKALSNVRRTNSFKVMIEAGSKGTDLNICQIAVFVGQQNVAGSRIPFGFRR-
RTLPHFML-DDYGETSRGMANRGYVEGLKPHEFFFHTMAGREGLIDTAVKTSDTGYLQRK
LIKALEDVHAAYDGTVRNANQELIQFMYGEDGLDGARIEGGQLFPLPFRDN-----KEM-
-------------ESTYKYE-----------------------------------YDETG
-------------AFNEKVGG-------AYMDPHVKKMLRA-------------------
--DPE--------N-VRKLQSE------------------FDQLMADRDWARRMMDLE--
----EREKLKLNL------PVNIGRLIQNARSTMGKRSQV------SN----LSPVT-II
DHVRKLQEDMLKLFPCYHKGVDGRIHNLLSRQRIENALTLFSVHLRQLLASKRVLREYKL
NDKAFEYLLKEIRTKYLQSLVSPGENIGAIAAQSCGEPATQMTLNTFHNAGISSKNVTLG
VPRLLELLNVSRHQKHASMNVSLYPPWDKK--------------------RTAQQAQHLI
EYCTLESVTKRIQFIYDPDPRETVVEADRAILELEWSVMDESDERARLQEVENGSPWIAR
LELDADMFVDKALNMKDV------------------------------------------
--------------------------------------------------------KQAI
LRVDDGYVIETGMANDTKERTIRMRPKKNDGVDSIPRLKHAIPELLARVHLRGIPGVRKA
LLKDRTTF---------------TVDPATGKMTGEKTWLIDTDGTALRRAFIGIVDEKGN
NIINATRTSSNKVPEVCSLLGIEAARYKMLHELREAYLAYGLNINYRHYTILVDTICQRG
YLMAVSRVGINRSEMSGPLMRCSFEETVKVLMAAAAFGERDPVRGVSANLVLGNQARIGT
GLFDLVLN-------MAALQQAVPQEDAVAPGKEVNVYHGLASTQNLPSSMPYRAKDHEA
TPFVNDASLFFREGVGGSSSAAPLTASTLYGGMHEASAVHFSQAYPAMGMSDQRVRASSV
SQPYSVMSSASVYNPASMQVPSALPSSVDYSEASSFHIQSSMAMPSVPSSPQFEAPQAFG
GGRFGGLSPAYVPSVMSSVATQPYQCVGDSESQHSASYVPTLSPAYSAYTARRSVVASRA
SASRVDQQSQQQEDDSASYLPKSPGLHGLPPPVGEFSLTEDPEEEEEGHQ-
>5263288Leishmaniamajor
-MSGGAALPPSQMPLQKVHEVQFEVFKEAQIKAYAKCIIEHAKSYASTASRCGAASTTCA
WARQTSSIACETCGLRHPECPGHFGYVEL-AEPIFNINVFDVVLIALKCVCKYCGAL-LM
DTNDP----SEMKKIAHL--QGLNRLRMVAKLCGSV---------CKR------------
-----SKDIQGCEGGPPA---------------------------------AHRPFV---
-GIYPGLQ-IKVT-------QEEQDYVWHAENARQVLDRVSDSDALIMGFDRRFCHPRDL
DLTVLPIPPPQVRSSIY-------LGG---LMQVDDLTHQIMSIVK----RNIQL-RKDK
ESGVKAAVDRSRALLQEHVATFFNNASTYYKPAKVG-DTK-KLKSLTERLKGKYGRLRGN
LMGKRVDFSARTVITGDPNIDVDEVGVPFSVAMTLTFPERVNVINKKRLTEFVQR--TTY
PSAN-------------YIIRPNG----NVTKLALVKD--RSAVHLDVGDVVERHVIDGD
VVLFNRQPTLHRMSMMGHRVRVLNYNTFRLNLSCTTPYNADFDGDEMNLHVPQSLLTKAE
LIEMMMVPKNFVSPNKSAPCMGIVQDSVLGSYKLTEKDTFLDK-YFIAERPLWLDLWQ--
------------------------------------------------------------
----------------------------------------------L-----PIPTILKP
---RPLWTGKQIFSLILPEVNHPASP--------------HDKPPFPHNDSKIM----IQ
RGQLLGGAITKGVVGAAPGSLIHVIFNERGSDEVAKFINGVQRITTYFNYCF-----AFS
VGVQDTVADATTLKEMNNVLHKTRQSV-EKIGAAANNGKLTRKAGMSLLQSFEADVNSAL
NKCREEAAKKALSNVRRTNSFKVMIEAGSKGSDLNICQIAVFVGQQNVAGSRIPFGFRR-
RTLPHFML-DDYGETSRGMATRGYVEGLQPHEFYFHTMAGREGLIDTAVKTSDTGYLQRK
LVKALEDVHASYDGTVRNANQELIQLAYGEDGLDGARIEGNQAFPIPHMTN-----SEM-
-------------ADKYRYE-----------------------------------YNDEG
-------------SFSENMGG-------HYMDPFVRDSLLR-------------------
--DPQ--------S-VLKLQEE------------------FEQLMKDRAMSRLVIDME--
----DKNKLKMNL------PVNVARLIQNARTTMGKRSQV------SN----LNPIT-VI
NRVRELQEDLVQLFPSYHKDYNGRFVNVLSQQRVERALTLFGIHLRQILGSKRVLKEYKL
NDKAFEYLLKEIRTKYQQSLITPGEIIGAIAAQSCGEPATQMTLNTFHNAGISSKNVTLG
VPRLLELLNVSKNQRNASVAVCLIREYQKRNKAQEAQQFIEYCTLANITTTVQIIYDPDP
RNTVVAEDEEMIRWEQAVMNAEDEEPDAEQPPSPFIARLILDNDLFNDKRLNMKDVKSAI
RQVDDTYMVQANMENDGQ------------------------------------------
------------------------------------------------------------
--------------RIVRLRPRKCTGADSPALTKAVAQLLQSVHLRGIPGIKKTLLKEGN
TF---------------------RVDPEAGGIKNESSWMVDTEGTALQRIFVGVVNSEGK
NIIDFSKTSSNKIPEVVTVLGIEAARRKMLSELREAYLAYGLNINYRHYTILVDTMCQRG
YLMAVSRTGINRSETSGPLMRCSFEETVKVLMTAAAFGEKDPVRGVSASLVLGNQARIGT
GLFDLLLD-------MSKLQHVVPLDKATEARTS--------------------------
---NVYHTDASVAPGSSTLQGSHGELPPSTVHENSSLAAGASSVYPRHERAGMYGGIPIE
ASEVQFSSALPTVMRTALACLEHDRVPQQPPPLWCFHVLGVVGAAERESLDTELSSYHLQ
SVAPSTAYGYAPMAASGMPMPGATQLSVGEGGSLPYPYEASNGERFGSLGGAASSRASAP
YDPTQQPSQEFSQTEEQEEP-------------------------------
