# Supplementary material for: Phylogeny of Parasitic Parabasalia and Free-Living Relatives Inferred from Conventional Markers vs. Rpb1, a Single-Copy Gene
Source: PLoS One. 2011 Jun 9;6(6):e20774. doi: 10.1371/journal.pone.0020774 (PMC3111441; doi:10.1371/journal.pone.0020774)
Supplement: Dataset S2 — Alignment of Rpb1 data used for Figure S2, in NEXUS format with MrBayes command block. Ambiguously aligned or constant sites are removed. (NEXUS) [file pone.0020774.s007.txt]

#NEXUS 
[RPB1 eukaryotes, edited alignment, Figure S2]
[Shehre-Banoo Malik, Cynthia D. Brochu, Ivana Bilic, Jing Yuan, Michael Hess, John M. Logsdon Jr., and Jane M. Carlton]
[Phylogeny of parasitic Parabasalia and free-living relatives inferred from conventional markers vs. Rpb1, a single-copy gene. PLOS One (2011) doi 10.1371/journal.pone.0020774. sbmalik@dal.ca]
[ambiguously aligned sites and constant sites removed]

BEGIN DATA;
	DIMENSIONS  NTAX=49 NCHAR=857;
	FORMAT DATATYPE=PROTEIN interleave=no MISSING=? GAP=- ;
MATRIX
[                                                                   10        20        30        40        50        60        70        80        90        100       110       120       130       140       150       160       170       180       190       200       210       220       230       240       250       260       270       280       290       300       310       320       330       340       350       360       370       380       390       400       410       420       430       440       450       460       470       480       490       500       510       520       530       540       550       560       570       580       590       600       610       620       630       640       650       660       670       680       690       700       710       720       730       740       750       760       770       780       790       800       810       820       830       840       850     ]
[                                                                   .         .         .         .         .         .         .         .         .         .         .         .         .         .         .         .         .         .         .         .         .         .         .         .         .         .         .         .         .         .         .         .         .         .         .         .         .         .         .         .         .         .         .         .         .         .         .         .         .         .         .         .         .         .         .         .         .         .         .         .         .         .         .         .         .         .         .         .         .         .         .         .         .         .         .         .         .         .         .         .         .         .         .         .         .       ]

36124Homo                                                  IELKPVFHVGFLVKTMKVLRCVCFFCSKLLVDSNNIKDILAKSKPKKRLTHVYDLCKNICEGGCGRYQPRIRRGLELYAEWKEKKILLSPERVHEIFKRISDEECFVLMEPRYARPEWMIVTVLPVPPLSVPAVQGSARNQDDLTHKLADIVKINNQLRREQNGAAAHVIAEDVKLLQFHVATMVDNELPGLPRAMQKSGRPLKSLKQRLKGEGRVGNLMVDFSATTPPNLSIDQVGRSIAANMTFAEIVTPFIDRLQELVRRGNSQYPGAKYIIRDNGDRIDLRFHKPSDLHLQTGYKVEHMCDGIVITKMSMGRVRILPWSTFLLSVTTPLLPSLETRAEIQELAMVPRMIVTPQSNRPVMGIVTTAVRKFTKRDVFLERGEVMNLLMFLSTWDGKVPQAILKRPLTIFSLIIPGINCIRTPYKHISPGTKVVVENGELIMILCKKSLGTSAGSLVISYLEMGHDITRLFYSNITVINNWLLIEGHTIGIGDSIADSKTYQDIQNTIKKAKQDVIEVIEKAHNNELEPTPNTLRQTFNQVNRILNDARDKTGSSAQKSLSEYNFKSMVVSASKIISVIAVVGNVEGKIPFGFKHTHFIKDDYGPESRFVENSYLATPTFFAMGELIVAETIQRLISMSVMVKATVNSINQVVQLRYGEDGLAGESVEFQNLATLKPSNKAFEKKFRFDYTNERALRRTLQEDLVKDVLSNAHIQNELEREFERMREDREVLRV-IFPTVLPCNLLMIWNAQKIFHINPRLPSDLHPIKVVEGVKELSKKLVIVNGDDPLSRQAQENATLLFNIHLRSTLCSRRMAEEFRLSGEAFDWLLGEIESKFNQAIAHPEMVALAAQSLGA   [856]
12642614Monosiga                                           IVLKPVFHAGFLPKIISVLRCVCLYCSKLRVEHSDLQAILSQTKPKHRLQAVSRLCSRQCHRGCGKMQPRVRRTLQLLGEWEDRKRPITAAEVLKCFRGISDEDCRIIFDPVYTRPDFMIIEVLPVPPLAVPSVGESGHSADDLTYQLGDIIKTNISLQEIANGATPHMIEECVEYIQFKVATLMDNNLPHMPQSQQRSGRPIKAISQRLKGEGRVGNLMVDFSATTPPNLAIDQVGRTVAAKLTVPERVTNFLNKMNQYVANGPTQHPGARYIIQEDGTRIDLHIASHSDRTLQPGFIVEHLQDNVIITKMSMGRVKVLPWSTFMLSVTSPLVPSLGSRAEIEEIMMVHKNILTPQSNRPVMGIITTVARRMTFRDCFIEREQLMHLLMWMPNWDGKIPVAIVAKELTLVSMIIPRINLEGKATPYLTVHTKVIISKGVLISILCKSMLGAKGGGVIAITVEHGLEEARQFYGNITVINNWLLIHGHSIGIGDAVADQDTNKRIEELTQEATRSVDELITKAQADDIKPKPNTVRETFVEVNTVLNDMVNKAGKSAQNSLSIHNFKAMSTASGPIISIIACVGNVEGKIPFGFKYTHFVKDDYGPDSRFVFNSYFKSAQMFAMGELIVAETIQRLVSMGLRLNGSINSNGDLIQLCYGEDGMDGACLEKQGLPTLTPSDQGFERDFCNTGNKLASLRQYLVGNIVDDINADDEMLQELEDEWQRLQDDRQFLRS-VFPKVLPVQLRLIISAQKEFNIDPRRPTDLSPAHVAQAIRTFTDRLVVIPGDDPLSKVAQRNATLLFNCNLRSVLSSRQCIVRHRLNTKAFDWILGEVEKRFMQAQAQPEMVALAAQSLGA   [856]
4398Saccharomyces                                          IDLKPVFHVGFIAKIKKVCECVCMHCGKLLLDEHNMRQALAIKDSKKRFAAIWTLCKMVCETGCGNTQPTIRKGLKLVGSWKPELRVLSTEEILNIFKHISVKDFTSLFNEVFSRPEWMILTCLPVPPPPVPSINESQRGEDDLTFKLADILKANISLETEHNGAPHHAIEEAESLLQFHVATYMDNDIAGQPQALQKSGRPVKSIRARLKGEGRIGNLMVDFSATSGPNLELDQVGKSIAKTLTYPEVVTPYIDRLTQLVRNGPNEHPGAKYVIRDSGDRIDLRYSRAGDIQLQYGWKVEHIMDNPVLSKMSMARVKVIPYSTFLLSVTSPLVPSEETRAELSQLCAVPLQIVSPQSNKPCMGIVTCGIRKLTLRDTFIELDQVLNMLYWVPDWDGVIPTAIIKKPLSILSVAIPNIHLQRFGTTLLSPKNGMLIIDGQIIFVVEKKTVGSSNGGLIVVTREKGPQVCAKLFGNIKVVNFWLLHNGFSTGIGDTIADGPTMREITETIAEAKKKVLDVTKEAQANLLTAKHMTLRESFDNVVRFLNEARDKAGRLAEVNLKDLNVKQMVMASSFIIAMSACVGSVEGKIAFGFVDTHFSKDDYSPESKFVENSYLRTPQFFAMGELIVAETIQRLVALDIMVHNTTNSLGNVIQFIYGEDGMDAAHIEKQSLDTIGGSDAAFEKRYRVDLLNTDHTLDPSLLESGSEILGDLKLQVLLDEEYKQLVKDRKFLRE-VFVDPLPVNIRIIQNAQQTFHIDHTKPSDLTIKDIVLGVKDLQENLLVLRGKNEIIQNAQRDAVTLFCCLLRSRLATRRVLQEYRLTKQAFDWVLSNIEAQFLRSVVHPEMVVLAAQSIGA   [856]
CAOG_01309Capsasporaowczarzaki                             IELKPVFNVTMMTKIQKTLKSVCYHCSRLLVSPEDYKHAQRTNNMSERFRRLSTACFTRCGGGCGNVQPKYKRGLSLTYEFRTGTQTLSPEKAHEILKRISDEDCRALFNPEQGRPDWMIITVLPVPPMTVPSVDSVARGIDDLTHKLADIIKANHNLRQELRGSPAHIMEEYTKLLQYHVATYADNEIPGVATAQQKSGRPLKSIRQRMKGEGRIGNLMVDFSATTAPNLSLDEVGRSIALNLTFPEMVTPYIDRMYELVRRGALEHPGAKYVIRDDGTRIDLRFSQGQEIHLEPGYRVEHIVDGPVISKMSMGRIRVLPWSTFLLSVTTPLVPNLETRAEVTEIMSVSRQILTPAGNRPVMGIVTTGSRKLTKRDTFIEMDLMMQLLMWLPGWTGHVPQAILKRPMTIFSMIIPAVNLTRTNYVHMSPSTKVLIEKGRLLSIICKKTLGPSAGGLIILFKEWGHEVARNFFNACRVVNYWLMWEGHSIGIGDAVADDATMMQVEDAIRRAKEDVKKVVESAQHGRLESTPNTLRETFNEVNKYLNNAREDAGKKVQDSLGDFNFRLMAVASSVLISVIACVGNVEGKIPFGFRFTHFVKDDYGPESRFVENSYLKTPSFFAMGEVIVSETIQRLVCMDVMVKGTVNSLGDVIQFVYGEDGLDGAHLEFGNQPILAPNNDRFNSLYKYDDKTLNELSVRLTPEIYENVM-TVEMQDALEREFNQLATDRTLLRA-LFPT-VPVNVPLIWNAQKTFNIDKRHQSDLHPVAVIEGVRRLTENLVIVKGSDPISVEAQNNAICLFGIHLRSVLNSKRVLLEHRLHSQAFEWLLGEIESRFQQAKVEPEMVALAAQSLGA   [854]
281203888PolysphondyliumpallidumPN500                      IELKPVFHIGFINTVLKILKCVCYHCSKLLVDTDDFRQALKIKNPKRRLNAVVDICKKVCAVGCGNVLPKITKELKFVVEFKEKKSVLSAERVHSILKRIRDDDARAMLNPEWARPDWMVITVLPVPPPPVPSIDTASRGEDDLTHKLADIVKANRELRKEKNGAPAHIITEATQFLQFHVATYVDNEIPGLPQAQQRSGRPLKSIRQRLKGEGRIGNLMVDFSATTAPNLSIDQVGRSIALNLTYPETVTPFIDRMRELIRNGPNEHPGAKYIIREDGTRFDLRFVKITDTHLECGYKVEHIQDGVVISKMSMGRIKVMPYSTFLLSVTSPLVPSLETRAEIIEIMMVPRQIVSPQSNRPVMGIVTLGSMKFTKRDTFVERDLMMNILMWLPSWDGKIPPAIWKKKLTLFSLIIPNINLQRFKEKSEMAATVVIIDQGELLTILCKRSLGAANGSIIVVMNEHGHDSCRLFIDQTTVVNHWLINHGFTVGIGDTIADAATMSKVTSAIANAKTQVKELIIKAQSNQFECQPRSMLESFKEVNRVLNTARDDAGTSAQRSLQESNVKAMVNASSFIISMMACVGNVEGKVPFGFQNTHFTKDDYGPESRFVENSYLRTPQFFAMGELIVSETIQRLVAMDVSVKATVNSLGDVIQFAYGEDGLDSCFVENQMFDSLKRDNQDFIKLYKHQIDRSDYGDGWINPLIIEEIRNDSTIRETLDREFKRIEFDRNLLRTEIIPTPLPVNLRMIINAHKQFGIDHRTISDLNPAHVVNSIEGLISRLKIIAQIDAAWSETHQNATLLFSILLRSTLSSKRVLEEFRLNEKAFNWMVGEVESKFLLSIVNPEMVALAAQSIGA   [857]
Dictyosteliumpurpureum1.149604GID1.0040293                 IELKPVFHIGFIDTVLKILRCVCFHCSKLLTDTSEFRQALKIKNQKHRLNAVVEICKKVCAIGCGNVLPKITKDLKIIVEFKEKKSVLSAERVLNILKRIKDEDSIAMINPDWAKADWMVATVLPVPPPPVPSIDTSTRGEDDLTHKLADIVKANKELQREKNGAPAHIITEATQFLQFHVATYVDNEIPGLPQAQQRSGRPLKSIRQRLKGEGRIGNLMVDFSATTAPNLSIDQVGRSIALNLTYPETVTPFIDKMRELIRNGPNEHPGAKYIIREDGTRFDLRFVKVSDTHLECGYKVEHINDGVVISKMSMGRIKVMPYSTFLLSVTSPLVPTLETRAEVIEIMMVPRQIVSPQSNRPVMGIVTLGSRLFTKRDTFIERDLVMNILMWLPSWDGKVPPAILKKQLTLFSLIIPDINLIRFEPNECSAGTRVIIERGELLAILCKRSLGAANGSIIVVMNEHGHDTCRLFIDQTTVVNHWLINRGFTMGIGDTIADAQTMEKVTLTISSAKNQVKELIIKAQNKQFECQPKSVMETFQKVNQVLNKARDTAGSSAQNSLSEANLKAMVTASSFIISMMACVGNVEGKVPFGFQSTHFTKDDYGPESRFVENSYLRTPQFFAMGELIVSETIQRLVAMDVSIKATVNSLGDVIQFAYGEDGIDGCFVESQSIDSLRKDNHDLERMYKHMVEKPDYGEGWMDPLVIELVRGDPLIRDTLEKEFERIKSDRTLMRNEIIPTPLPVNLRLITNAQKLFNIDIRRVSDLNPAFVVLEIEKVVSRLKIIATADTAWSEVYHNATLLFSILVRSTMASKRVLTEFRLTEKAFLWVVGEIESKFLQALAHPEMVALAAQSIGA   [857]
3172136Acanthamoebacastellani                              LELKPVFNIGFLTTVLKILRSVCFHCSKLLVDEAQ-----ELKNVKHRFARVYTLAKTICEGGCGNFQPKITKGMKIMAEFKEKKQLLTAEKVHAILKLISDEDCLAMFDPKWARPDWMIITIMPIPPPPVPSIDSAARGEDDLTHKLADIIKANANLRKEANGAAAHIISQFQELLQYHIATFIDNEIPGFPQATVRSGRALKSLKQRLRGEGRIGNLMVDFSATTGPNISIDEVGRSIALNLTYPELVTPFIDKMYELIRNGPTEHPGAKYIIRDDGQRLDLRFAKASDLHLEYGYKVEHIQDGVIISKMSMGKVKIMPYSTFLLSVTTPMVPTPGARAEVIELMMVPKQIVTAQSNKPVIGIVTLGGCLLTQRDTFIEKDVMMNILMWLESWDGTVPTTILKKQLTVFSLIIPRTNFVNAEEPDMSFTNKVLIEEGELVSILNKKTLGTSHKSLVVIWNEHGSEVCKHFLNQVHVVNYWLLHHGFSVGVGDTIADEETLAKITQTIRKAKDEVKERQLEAQQGQLERQPRTMMESFFVINQILNKARDDAGNSAQKSLRRSNFKAMVIASSAIISVLACVGNVEGKIPFCFRDTHFVKDDFGPESRFVENSYLRTPQFFAMGELIVAETIQRLVALDVMVKYTVNSLGDVIQFLYGEDGMDGQTVETQPLDALKMSNEGVVLKYQHDYDSPSWGEGWIDPVIADAIANSPEKKRILDKEFEQILADRRLLREKIFLAPLPVNLTMILNAQKIFHLGPKKVSDLDPCQIVEDLGNLIERLVVIPGQDDISKEAQANAILLFSILLRFTLASRRVLQEYRLDQISWDWLLGEITDRFYKSLCDPEMIALAAQSIGA   [852]
AMSG_09602Thecamonastrahens                                LDLKAVYHLGFINYVLKILRCVCVNCSRLLIDVNDYKASLDRAEPQDRLFLLSTLCSTRCPSGCGNYQPTYRRGIKIRATYGTRKTRMSAEQVREIFARISDKDCLAMLSPKWARPEWLITTVMPIPPPAVPHVSSTQRNEDDLTLALAEIIKANKTLSTIINGSPQNVINEFVDLLQHHTGTYISNTSPAFAPAENRSGRPLKTISERLKGEGRVGNLMVDFSATTPPNLNVDQVGRSIAANLTFPEYVTAFRESLMALVRNGPDAYPGAKTIIRDDGTKLDLRYIRETDLVLAPGYVVEHVRDGVVVSKMSMGKIKVMPYSTFLLSVTTPLVPSLGAKAEVMEIMMVPKNIVTPASNRPVMGIVTLGTYLFTSRDTFMERDLVMNLLMWVPDWDGRIPTAILKKPLTLFSLIMPNVNLRTKAEGPISPTTKVLIEAGVHLSRLCKKTVGNKANGLILVWIEHGPEAARSFLDAIRVVNNWLCQHAFSVGIGDMVADDRTMANIHQLLKDAKVKVRELIHDAQQGKLVSKPMTMRETFAEVNSTLNIASGQGGTSAGLSLRADRVKIMVDGSSSIIGMVACVGNVEGKIPYGFVGTHFHKDDYGPESRFVTNSYLKTPQFYAMGELIVAKTVQRLVAMSLMVQSTVNAQGVVIQFLYGEDGMEATLLEHQFLDSAMMTNERLHAVYSINTSNEEMA-RYTTPQVWNELKESRALREELKDEFNTIAADRDMLRRVCSTTVLPVNLKLIWNAQKIHS-SPSSVSDLSPHDIITGVRSLLDDLVVCRGDDPITREAQANATMLFKAHVRATLASKRVLREYKLSSAAFEWLLGEIRTKFLTTIAHPEMVALAAQSIGA   [855]
15233338Arabidopsis                                        LELKPMYHVGFMKTVLSIMRCVCFNCSKILADEVCFRQAMKIKNPKNRLKKILDACKTKCDGGCGAQQPKLTIGMKMIAEYKERKQTLGADRVLSVLKRISDADCQLLFNPKFARPDWMILEVLPIPPPPVPSVDATSRSEDDLTHQLAMIIRHNENLKREKNGAPAHIISEFTQLLQFHIATYFDNELPGQPRATQKSGRPIKSICSRLKAEGRIGNLMVDFSATTPPTINIDELGWSIALNLTYPETVTPYIERLKELVDYGPHPPPGAKYIIRDDGQRLDLRYLKSSDQHLELGYKVEHLQDGFVLSKMSIGRIRIMPYSTFLLSVTSPMVPSFETRAEVLELMMVPKCIVSPQANRPVMGIVTLGCRKITKRDTFIEKDVFMNTLMWWEDFDGKVPAAILKRPLTVFNLIIPKINLLRYETGFITPGTQVRIERGELLATLCKKTLGTSNGSLVVIWEEVGPDAARKFLGHTWLVNYWLLQNGFTIGIGDTIADSSTMEKINETISNAKTAVKDLIRQFQGKELDPEPRTMRDTFNRVNQVLNKARDDAGSSAQKSLAETNLKAMVTASSFIISMTACVGNVEGKIPFGFDGTHFTKDDYGPESRFVENSYLRTPQFFAMGELIVSETIQRLVAMDIMVKGTVNSLGDVIQFLYGEDGMDAVWIESQKLDSLKMKKSEFDRTFKYEIDDENWNPTYLSDEHLEDLKGIRELRDVFDAEYSKLETDRFQLGTEIATNPLPVNIKHIWNAQKTFKIDLRKISDMHPVEIVDAVDKLQERLLVVPGDDALSVEAQKNATLFFNILLRSTLASKRVLEEYKLSREAFEWVIGEIESRFLQSLVAPEMICVAAQSIGA   [857]
116060036Ostreococcus                                      LELKPVYHHGFINVVLRVLRCVGYSSSQLLLHKDEFAQLMRIKNPKNRLKKLTDACKSVCPY-TGTAQPQYRLGMKITAEFKERKVVVTAERALQILKGISDEDCRVLLDPEHARPDWMILQVMPVPPPPVPSVDASTRSEDDLTVKLMEIVRTNKNLEREQNGAPQHVILEFTELLQYHIMTFMDNTVAGMPRALTRSGRSIKSISERLKGAGRIGNLMVDFSATTPPNLMLDELGWSIALNMTYPETVTPYIERLQRLVDNGPHPPPGARYIIREDGQRLDLRFLKASEKRLEYGYKVEHMVNGVVLSKMSIGRVRIMPYSTFLLSVTPPMLPSYETKAEVKELMMVPKMIVSPQANKPVMAIVTLGCRLITKRDTFIPKDVFMNIIMWLEDWDGKIPKAILKQPLTVFSMMLPKVNLLRTDDVTFSVDTGVRIEQGELLTTLCKKTMGSGGGGLIVTWEEWGPIAARGLISQTTLVNYWLLHHGFTVGIADTIADDETMFTINNTITKAKADVKEVIKQAQNNELELQPMTMQQSFQKVNQILNKARDNAGNSAQNSLKDTNVKMMVTASSFLISMIACVGNVEGKIPYGFKGTHFSKDDFGPESRFVENSYLRTPQFFAMGELIVSETIQRLVAMDVVVKGTVNSVGDVIQFLYGEDGMDATMIESQVLDTLRLGAKEFAAVFQIDPDVSGFNKGWLSNEQASDLAHSTKVREIIDAEWERLQKDRVELRKV-FPTHLPVNMKIIWNAQKQYGMYRPGGEELSVTHVIESVAELLPKLIVVAGTDPLSIEAQRNGTLLFFAHVRANLAAKRVLKDHKLTRAGFDWVIGEVESRFKMALAPPDGIVVAAQSIGA   [855]
226463578MicromonaspusillaCCMP1545                         LELKPVYHHGFINNVVRVLRCVGYSSSKLLLDKNDFVEIMKIRNPKHRLKKFADTCKKICPS-TGTPQPQYRLGMKITAEFKERKIQVTAEMALKILKNISDEDCIALLSPEHAHPSWYILQVLPVPPHPVPSVDASTRSEDDLTVKLMEIVRMNKNLQKEMNGAPQHVIGEFTELLQYHIMTFMDNTVAGQPRSLTRSGRPIKSISERLKGNGRIGNLMVDFSATTPPNLMLDELGWSIALNMTYPEMVTPYIERLRKLVENGPHPPPGAKYIIREDGQRLDLRFLKESDKRLEYGYRVEHMINGCVLSKMSIGRVRIMPYSTFMISVTPPMLPSLETRAEVQELMMVPKMIVSPQANKPVMAIVTLASRLMTKRDTFIKKDVFMNILMWLENWDGKVPKAILKEPLTVFTMFLPDVSLTKQDPHDFSVETGVRIEKGELITILCKKTLGSGGGGLIVIWEEWGPTAARGFVSQVWLLNYWLLQHGFTIGISDTIADDGTMNSINDTITKAKQDVKEVIALAQTNALELQPMTMQQSFQKVNQILNKARDNAGNSAQGSLDDTNVKMTVTASSFLISMIACVGNVEGKIPFGFDGSHFTKDDYGPESRFVENSYLRTPQFFAMGELIVSETIQRLVAMDIIVKGTVNSAGDVIQFLYGEDGMDATYVESQKIDTLRHDKEKFKRTFHLDPDEPNFGKGWMSEAQANDLANSVEKRALLEAEWEQLKLDRAELHKVMTTGHLPVNLKIVWNAQKNYGLSAPGRDELQAVNVIESVRSMLNGLTVVPGGDELSLEAQRNSTILFFALVRSTLSAKRVMKDFKLSPAAFNWVVGEVESRFKMALAPPDGITVAAQSIGA   [856]
3169691Porphyra                                            IELKPMFHAGFMGMTLKLLRCVCYFCSRLLITKVDVQKILKAKMRAARLRIMSGLC-RKCLIGCGHEQPKYKRGLKIRADFPERKQNVSAEKVLSVFKRISDNDAELMLSARWARPEWLILTLLPVPPPHVTSIDATQRGEDDLTHNLAVIVKNNTALRNEGHGAPAHRLAEQIFLLQFHVATYMNNDLPGMPRAAQKSGRPLKSISQRLKGEGRLGNLMVDFSATTPPNLRLDQVGFSIAKNLTFPETVTAYIEEMQQLVENGPDEYPDAKYIQRDDGYQVNLAYVNRADVQLEIGYKVVHITNGFIVSKMSIGRIKVMPYSTFLLSVTSPLVPTHATRAEVMELMMVPRCIVSPQGNKPVMGIVTLGCMLFTYRDTFLRRDVTMSLLLHVEGWDGVIPPAIIKEPLTLFSLLLPDVNLVRYESTDISPGTRVLIVGGELITIVDKRTVGSAANGLIVTWKEKGPERTCVLISAIVLVNHYVIMRGQSIGIGDTIADAHTDANVRATITGAQAEVTQLERRAQEGELTLLPKSMMESFVEVNKVLNGARDTSGSSAQLSLLKSNIKRMVSASSFIISICACVGNVEGKISYGFRRTHFRMDDLGPESRFVENSYLIRPSFFAMGELIVAETIQRLVAMDVMVKGTVNSRSSVIQFLYGEDGLDGALVEDQKLDTLRSTNDSFTKRYHLTEPDLQGVVQFSVLVAGGSQRYPLRRRRGAVSQGVGTAEEGPRLPTPRFKTPLAVNIELIWNAKRIFDVRQNDRSDLSPSKIVRGVELLLRTRVLTSDEDALSETAQLNATLLFQVHVRASLASKVVLSEHRLTRKAFTWLLIEIENRFQQALAPAEMVATAAQSIGA   [856]
3172134Bonnemaisonia                                       VELKPMFNIGFINISLKILRCVCHYCSKLLCSSASILHKITK--PTDRMRTAMRFTSKLCTAGCGHMQPKYSRGFRIRAIFEERKQTITAEKSYAIFKRISNSECEAMLSWRWSRPEWLILTLLPVPPPQVPSVRGGLRNEDDLTNKLGDIVKNNNTLRNEATGAVAHAIREQIDLVQYHVATYMNNELPGIMPATVRGGRAIKSIGQRFKGEGRVGNLMVDFSATTPPNLRLHEVGFSIARNLTYPEIVTSYIDEMQKLVENGPDEYPGAKYIEREDGFKVNLAYVNRSELQLELGYKVIHIRDGYVLSKMSIGRIRVLPYSTFLLSVTSPLVPTHQTRAEVQELMLVPHCIVSPQGNKPVMGIVTLGCMLFTQRDTFLERDLMMNLLMHVGDWDGVIPKAIYKRPLTVFSLILPPVNIIRFEKTDISPGTKVYISRGQLICIVDKRTVGSSANGLIITWKEFGPKITDTLISQIVLVNHYILQRRQSIGIGDTIADDATMRNVIDTIQGAKEEVKLLVRKAQEKELVLLPKGMMESFTEVNKVLNGARDKSGASAQRSLLKSNIKRMVSASSFIISICACVGNVEGKIAYGFHRTHFVLDDLGPESRFVENSYLRTPSFFAMGELIVAETIQRLIAMDIMVRGTVNSCNHIVEFLYGEDSMDATFLEDQVIRTAKMSDKKLRDEYFIDPSDPEKGRPYLDPNIVERVRQDAALHVELRLEFQQIEADRKLLRDYIIKTPLAVNVDVIWNAKQEHNIHADSVSDLKPDQVLKGVSMLLRTRVLVLGAENLMKEAQENATLLFQIHMRSMLACKKLIQLHRLTFKAFLWLLGEVENRFMMCRVAPENIAIAAQSIGA   [855]
12642610Botryocladia                                       IELKPMYNIGFIKTTLSVLRCVCHFCSKILCPDATVQSLLKISKPTVRLRNAMKYCSKICTGSCGNLQPKYTRGFRIRQQFDNKKPSLSAEKVYDIFKRISDRDSLALLDPRWVRPENLILTVLPVPPLQVPSVHGGLRNEDDLTNKLGDIVKNNNMLRDEAQGTVAHLLREQLDLVQYHVATYMNNEIPGVSQATVRGGRAIKSIGQRFKGEGRVGNLMVDFSATTPPNLLLHEVGYSIAKNLTFPETVTSYYAEMRKLVENGPTEYPGAKYIERDDGQKVNLSYVDRTSTNLEIGFKVIHIKDGYVLSKMSIGRIRVLPYSTFLLSVTSPLVPSHGTRAEVQELMLVPHCIVSPQGNKPVMGIVTLGCMLFTQRDTFIERDVMMNLLMHVGDWDGVVPEAIYKRPLTIFSLILPPVNLIRYEQEEISPGTKVYISQGQLICIVDKKTVGSSANGLIVTWKECGPKVTAMMISQIVLVNHYVLQRGQSIGIGDTIADDDTMSNVINTIKGAKEEVKMLIKKAQMKELVLLPKGMMESFTEVNKVLNGARDKSGASAQKSLLKSNIKRMVSASSFIISICACVGNVEGKIAYGFNGTHFATDDLGPESRFVENSYLRTPSFFAMGELIVAETIQRLIAMDVMVRGTVNSANHVVEFLYGEDGMDATLLEDQTLRTLKMSDERLFDEYYLDPTDAKFGRPYLDWETCDSIRQDAQAHILLRNEFQRIREDRDLLRNFIAKSPMAVNIDIIWNAKQAHNIRPDSVSDLTPVQVWKGIKMLLRTRVVEIGDEDIDRETQENATMIFQIHVRSMLACKQVMVRHRLDINAFLWILGEIENRFLGAIAAPENIAIAAQSIGA   [857]
12642618Stylonychia                                        IELRPVYHAGLLEFIRKVLRCCCFYCSRLLADKNKLEEIKRLKSSSAKLARVLKLSDKECDPGCGHRQPKFQKGLRIQVEYFDRKQILQADEALRVLERITDEDCELMFNPRISRPENMIIKNLAVAPPPVPSVSNTMRSEDDLTYCYQKILQTNITLQNINRGANMTTINELRTNLQYYVATVMDNEIQGQPTQKHKSGKPLKAIRARLRGEGRLGNLMVDFSATTPPNLQLDQLGQQIALNLTVPETVTNEIDEMRKLIERGPNIWPGAKYIIRHDDRQIDLSQMNRSEATIHPGFKVEHLRDNYVISKMSLGRVKVLPFSTFLLSVTTPMVPSYETMAEIKEIMAVPNQIVSPQSNKPVMGIVSLGVMLFTLKDTFIEKELVMQLLMWA-KYEDKFPMTILKRPLTIFSLIIPDINLQKVGLIWDSAGLNILIRKGELICNLTKGTIGSSSGGMIIIWKEKGPYCCRDFLSNTLIINNWLHQNGFTVGVQDIIAKKEIVQKIRDSMTKFKRDVTKIQQKAQLGKLKSQPKSMMESFASVNQCLNKARDDCGNMALADLSSWRLKAMVYASSNLISIMACVGNVEGKIPFGFYKSHFSKDDFGPESKFVENCYLNTPQFFAMGELIVAETIQRLIALDVMVKGTVTSKEQIIQFLYGEDGMAGEHIEDLTINLLKMKNTDVQNKCKFLSDNEQHLSKFMDREYAERIIRDPEICLQLENEYKQIIQDRDDLRFTILKSHLAVNVPIIWNAKEQFSIRPNQKSNLEPTYVLSRLQNLMDDLAPIPGHDPLILEANSDSTWLFKIYLRSLLNSKAVIQQERLSKDAFNWILGEIKSRFDQALVNPEMVSIGAQSMGA   [856]
37726869Gregarina                                          IEFKPVFNIGFLPAVITVLRCVCYSCGKLLVSQDDFLSVMRIRGPRARLAKLLTLCRPSCEPGCGCLQPQYRKNVNILVDFGDTKRVFSAEEVLAVFSKISEHDMKLMFDITFARPSWMVIQSMLVIPPCVPYVFGSDRSEDDLTIKLLDIVKVNRQLQKESTGVAQHVVQETVAVLQYHVATFMNNEIPGLPVATTKSKKPMKSIRERLKGEGRLGNLMVDFSATTGPNLQIDQVGRSIAMNLTYPELVTSMLEMLRKAVSNGPSVWPGARYITRTDGTRFDLRHCNPAVLQLEPGYKVEHVRDGYVLSKMSIGRVKVLPWSTFCLSVTAPLLASQETRAEIKQLCLVPKQIVSPQGNKPVMGIVSLGLAKMTSRDTFIDRPIMMGLCLWVRDWDGILPAVIYKEKLTLITMILKAVTLHRDDNEYLSANGRIIIQDSEHVAIICKRTAGTSSGSLIVLWHQCGPEKTKDFLSSTKVVNNWLVSIGFTVGVSDIVADSKTVSRVKEALDDSYVKVDELIRLARQGKLETQPKSLLESFNRVNQELNQAREASGRIAAENLTNKNIISMVNASSTIISIMACVGNVEGKIPFGFQDSHFLRHDYGPDSRFVYNSYLSLPHLFAMGEIICSETIQRLVAMDVLVTRTVNSNGEIVQFLYGEDGMAGEYVEDQLLDLLRLDYDKIEKRYKHNFRDPDYGTGWISKEVRDDIMYSIEKQTILVGEWQQLVQGHRRLCTEIFCDHLPVNIPLIQIAKSKYGADMTKV---SPIDIVQATEKLVNDLMVFSQLASIYKEAQNNATTLFSINCRTNLNSRKLMEKDKLGPQALDWLFKEVGRQFQRSLAPPEVVALAAQSIGA   [854]
239869222PerkinsusmarinusATCC50983                         LELKPMYHGGFLKTTLKALRCVCYYCSKLLADPNDIKRVLRVKNPKTRLQAMSVICKKVCDSGCGYAQPSYTVGMQIIVSFPDTKRPLSAETAYNILSRISVPDMIAMFTPGRSEPSWLILTVVPVPPPPVPSVGGTDRAEDDLTLKLQDIVKVNQMLKRLETGAGSHIVNEIAALLQWHLYTLQDNNIPGMPEAQTKSKKAIKSIRSRLKGEGRIGNLMVDFSATTGPNIDIDQVGKSIAMNLTFAERVTPLYAKMRELVMRGPTSWPGAKRIIRDDNSCIDLRFTQAQDIVLRYGWRVEHMQDNLVISKMSMGRAKILPFSTFLLSVTSPMLASHETRAEIRNIMMVPRQVVSPQGNRPVMGIVSLASTLLTKRDTFIEKDMCMQLLMWLPSWDGNMPMCILKRPLSLFSMLLPKISLQKDDDPWFSRSCRVIIQEGEIMSVICKKTVGASSGGLIITWLDYGPERTKQFIGGIRLVNFWLLHHGFTVGCADIVANDGTMQKVADTLAQAKRDVRKLVLDAQRGRLEAQPKSLQQSFARVNQRLNQAREDSGRLAADSLDDKNIIAMVDSSNPIIAIIACVGNVEGKIPTGFRDTHFTKDDFGPESRFVENSYLATPQFFAMGEIICAETIQRLISMSIKVRGSVNEMDEVVQFLYGEDGMTAEYIEDQDIELMKISHERLAAIAKHDYLNPDYGRGWIDEKVRSNIRMNHEVQAVLDREFENLKEMKRLLCTKVYKDHIPINVRLIDQCHYLFPAEEDPDVFYPPQEVVQKVEETLDRLRVIRGDQVLGWEAQHNATVVLQAHLRYHLASRKLLERDRLGQRAVDWLLGEVEQRFEKSLVAAESVTIAAQSIGA   [857]
Fragillariacy1.183150egw1.4.179.1                          LQLKPVYHQGYFNVALKTLRCVCFHCGRLKKLMDEMQVARKIKKRGKRLNAFHDILRKQCDH-CQGTQPKISKGLHLEAEYADSKQFLSGQTVVRIFQTMKEDDMKIILDTKYARPDWLLVQVLPVPPMHVPSVGGGAASEDDLTHQLVNVVKSNIALGNIQNGEPNIIVEQFEQALQHNVAAFMNNEIRGMPQVTQRSGRPLKTIQQRLKGEGRLGNLMVDFSATTAPNLGIHQVGRSVAMNLTVPDRVTAFMQELSQLVSNGPTMHPGAKHIIRSDGTRIDLRYVNKSELLLAHGWVVEQLRDDVILSKMSIGRVKVLDWSTFLLSCTSPLVPSITARAEAELMMLSPRVVVSGQSNRPVMGIVSIAVQKMTKRSTFIEKDLTFNMLMWVKNWNGRIPIAICKKELTLLGMILPKINLNAFLPNTFNAYNVVTIVEGELIQIIDKKTIGKGMDGLITSWLDQGHEETARFMNQVQLVNHWILQSSFSIGACDAVADMTTMKQIEATINKAKLQVLDLVRQGQQGNLEIQPRTMIESFQLVNKVLNTARDHAGKSAQSSLDETSVKAMVSASSFIISIIACVGNVEGKIPYGFKKTHFSKDDLGPESRFVENSYLRTPQFFAMGELICAETIQRLVAMTVMARGTVTSGGQIVQFLYGEDGMDAVWIERQDFDSLCLAKEEFEERFVLNTTDSDFGVPFLEPDVLEQCRTDPEVQLVLDKEADTLREDQAVLRIVMNREYAPGNIRTLQNALRQFRIDRGQPSDLHPKTIIHKVGELLDRLGVVVGDDPLSIEAQNNATTLYRVLVRSMLASKRVLKQYRLSEAALNWVISEVESRFHNAKVSPEMVVLAAQSIGA   [856]
Aureococcusan1.36761                                       IELRPCYHLGYIKEVLMCLRCVCFHCSRLMADPSDVQGAQK-YKAQKRLEAMHGLCRKRCEFGCGALQPTFRRAQSIEVEFQDRKQILSAHRAYEVLRNISDKDAKMLLDPKFARPEWLLITVLPVAPPHVPSIDSNARSEDDLTHQLVNIVKANKTLESCRAGEANHVVSQFEELLQYKVNALFDNEANAKDQERQRGGKPLKTIRQRLKGEGRIGNLMVDFSATTAPNLSIDQVGRSIAKTLTVPERVAPYVHALMELVRNGPEVWPGARYVVHADGRRVDLRFVHLNDLALHTGFVVEHLRDDLIVSKMSIARVKVLDHSTFLLSVTSPLVPNVAAKAELQQLMMVPRNVVSPQSNKPVMGIVSLASARMTSKETFIDQDLLFNIVMWVDDWDGVVPQAILKKPLTIFSLILPKLNFAGKGGNTLNWSGEVLIQSGRLVTVMDKKSLGTSGGSLIVIWLEMGHVAAMHFLNRVTTTNQWLVNVSFSIGIGDAVADQSTMRTIEKIIDEAKLKVKELVQKGQRGALECQPRTMIESFAMVNRVLNAARTSAGLSVQESISEANVKSMAMASNDIISIIACVGNVEGKIPYGFRRTHFAKDDLGPESRFVENSYLRSPQFYAMGELICAQTLQRLVSMSIMVKGTVNNQGNVVQFLYGEDGGDGVWVEKQKFASLLLNNDELREHYGVNLDWDVTGGVALALDVADACRQDVALAALLENELEQLQRDRDALRAIFCRENLPVNLALVWAAQRQFECGPRLEAQLDP-RTDDDADGVAAVDALVNAGRTETD--AEDPTALFAILIRCTLAARKCCFEYRLNRAAFDWLMGEIESRFVQARAHAEMCVLAAQSMGA   [853]
21280519Ochromonas                                         IELRAVFHCGFIDEVVRILRCVCFHCSRLLLDEKIDREVMQITDPETRFRKIHDRCNVKCEVPCGNVQPKFKRGLTIRITFSPRQRELSATEAYEVLRKISDEDVEMLFNPKYSRPDWMVVTVLPVPPPHVPTVEGDVQSQDDLTYQLTNIVKTNLILKDIMKGGSKLIIQEYEKALQAHVNALFDNERDDNPRVTQKTGRPLKTVRQRLKGEGRLGNLMVDFSATTAPNLSIDQVGRLYCFDLDCSNSDNHIIDELRDMVARGPLEWPGARYIVRADGVRIDLRKVSSNDVQLEYGWTVEHLRDDIVLSKMSTGRAKVLDWSTFLLSVTTPLVPSLTARADAQELMMVPRNIVTPQSNRNVMGIVALGVTRMTKRDVFVDKEVVMNTMVWLPTWDGNIPAAILKKPLTLFSMICPKINYRGRVTDPFNYLSEVLIHSGNLLQIVDKNIVGASGGSIVICWLSKGWEETRDFMNQIAVVNYWMVNTSYSVGVSDTVADATTINAIQSTLNEAKEKVKAIMTKAQEGSLKMMPKPLMESFM-INEVLNDARSTVGKAAQRSLKERAIKGTVMASSELISIIACVGNVQGKIAYGFNQTHFAKDDLGMESRFVENSYLRSPQFFAMGECIVAETIQRLVAMTVMAQTTLNSRGCVIQFLYGEDGMDAQRIEKQVFDSYTFTASKFREVYYLDVTSENERALYMHPLVIEKCRNDPELRMLLDEEYEQLLKDRGSLREIMCRGYLPVNIDLIWNAQRQFRININEPCPMHPRIVLDAVKKLCEDLLIVRGSDPISREAQSNATLLFQILVRSKLATKRVLRDYRLTKDALEWVVGAIVSDFRASVVHPEMAVLAAQSIGA   [856]
262101000PhytophthorainfestansT30.4                        VELRPMYHMGFIKEVLKILRCVCFHCSKVLSDERDFRSAMKIKNGKRRLKAVYEICSSMCEYGCGGLQPKYRKGIKLLVEFPDRKQNLPAAKVLSIFKNISDEDCFALLDPRWARPDWLVMTLMPVPPPHVPSVDGMARGEDDLTHNLASIVKANLALLNVRKGEPSHIIEQFEQLLQFHLATFLNNEQPGLPQAQQRSGKPLKTLRQRLRGEGRIGNLMVDFSATTAPNLAIDQVGRSIAMNLTVPERVTPFMNYMHQLIANGPLEHPGAKYIIREDGNRIDLRYINKSDLALKCGWIVEHLRDDLVLSKMSISRVKVFDWSTFLLSVTSPLVPSMTARADAQELMMVHKVIITPQSNRPVMGIVSLGAQKFTKRDIFLHKDWVMNLLMWVSNWDGKVPTAILVKPITIFSAIVPAINFTGFKFSDLSPISRVIIQQGELLAIIDKKIIGSSAGGLVITMLEKGPDETKRLLGAIQLVNNWLVGRSFTVGVSDTIADVSTLKTIVDIITQAKVQVHDLVVRGQKGKLETQPRTMVESFGLVNIVLNTARDQAGREAQGSLDETNIKATVTSSSFIISIIACVGNVEGKIPYGFNHTHYGKDDLGPESRFVENSYLKTPQFFAMGELIVAETIQRLVAMSVMTRGTVNAQGEIIQFLYGEDGMDAVWVEKQRFESHKLNKVQFEKKYVFDPSDECPDQLYLEPDIIKDIRTNQRTQQLLREELTQLQKDRVNLRVILSRGQIPVNIRLVENAQQLFSIDMRKPSSLHPSRIIEGVKELCKKIIVVQGDDRLSIEAQENATLFFQILLRSTLASKCVTLEHRLTETAFEWLMGEIESKFTSALVSAEMAVVGAQSIGA   [857]
299116996Ectocarpussiliculosus                             MELRPVYHCGFLDVTLKVLRSVCFHCSRLRFDKSDYKRALLIKNPKTRLSYIHEHCRKKCVFGCGGLLPKFTRGLQVEVEYPDRRQYLSASKVHDIFKNISEEDMVTLLNPQYSRPDWLVITVLPVPPPHVPSVDAGARSEDDLTHQLVNICKANMRLEAVRTGEPAHIVESFEQLLQYKVAALFDNERAGQPQETQRSGKPLKTLRARLKGEGRIGNLMVDFSATTAPNLGIDQVGKSIALNLTVPELVTAFVEEMAQLVARGPLEHPGARYIVRHDGVRVDLRFVNKNSLTLQYGYAVEHLRDDIIISKMSIGRVKVLDWSTFMLSVTSPLVPSLVAKAEAQELMMVPRNIVSPQSNKPVMGI-SLGVCKMTKRDTFVERDLLMNLLMWVETWDGKVPAAILKKPLTLFSLICPKVHGSRTGANPLNNSTKVLIHEGELMMNIDKKTVGSGAQGLIVSWLEKGWDVTRLFMNMIKLVNNWLVVTSFSIGVADTVADTETIMTIGGIIDTAKRNVQSLVEQGQKGELTMQPKSMMESLSSINKVLNTARDESGTSAQVSLNERAVKAMADASSFIISILACVGNVEGQIPYGFKRTHFAKDDLGPESRFVENSYLRSPQFFAMGELIVAETIQRLVALAVSAKGTLNQNNQVVQFLYGEDGMDGVWVEKQRFDILLMSKKDFRKAYEIDVNHAVTGQRYLTREVVDEAKTDETLRIELADELEQLRMDQKNLVVIFARGQVPVNIKLVWNSQKMFQIKSYGESDMSPTYVIRRVRELCEGLSVVTGEDSLSVEAQSNATMLFKILVRSEMSAKRTLMVYRLNKAAFDYVIGEIHAKFMSSKVGPEMCVLAAQSIGI   [856]
21280521Cercomonas                                         LELKPVIHVSFLPTILKLLRCVCYHCSAL-VSRDNFLEAARVKNPKKRLNAMLEVCRKDCGGGCGSTLPTYRRGIKIIVEFPDRKKNLSPQKIYDIFRNITDEDMTALLDPVNAHPSWFLLTVLPVPPPPVPSVDASTRASDDLTYKLGDIVKHNEQLKKEAQGAAEHILQDTHDLLQFSVATLFD-EISGLPRSDNEVVRLSNQFVKRLVGGGRIGNLMVDFSATTGPNLSVDQVGRSIAMTLTFPEMVTRFIAQMRRLVANGPNVHPGARTIIRDDGKRIDLRFVKSSDQHLEVGYRIEHIHDGVILSKMSIAKIRVMPWSTFLLSCTTPLVPSMMTRAEALEIMLCPRQIVSPQANKPVIGIVTLGCMKFTYRDNFLDKAMVFNILMHLENWDGTVPICILKVPLSIFSLIIPRVNMERKEHTVMSVNTRVRIEQGQLLMVVDKQTVGNTPGSLIVIWNECGFEATRQFLAECKVVNYFLMHYGFSVGIGDTIAPPSTLEKIESTIKQAKKEVLNLIKKA-SGNLDRQPSTNLESFNQVNGVLNKAADDAGKSVKAQLTKMNINAMVSASNAIICIIACVGNVSGKIPFGFHGTHFNKGDLSPESKFVSNSYLQTPQFFAMGELIVAETIQRLVAMDVMIKATVNSLGDIIQFAYGEDGMDGVYIEKQKLDSLKMDNARFLKTYQLDVSRP---LDFMDAEVREHLLRTPEAHDALETELKQLRDDRQLLRDKIQPTHLPVNLKLIWNAQKRFHVDRFSKSNIEPQQVIADVKSLAERLIVVRGTDPLSLQAQTNATTLFKIMLRSVLSAKRVLKDYRLNRDAFSWLIGEIEARFNQAIVHPEVVSIAAQAIGA   [851]
Emihu1JGI459546.estEtDGGenemark1.C5330004                  IELKPMYHVSFLENTMKTLRCVCFSCSVILGDEPPISRATRVKKPERRLRAVMDIAKSVCWS-CSTPQPTFKKGLMIRAEFKEKKLELTAERAHKILKGISDVDARRLFDPENARPDWMVITVLPVPPPQVPSIGAGGRGEDDLTVKLMDIVRTNRSLKEERNGAPNHIVLQHVSLLQYHLATLVTNTLPGVQPATTRSGRPLKSISQRLKGEGRVGNLMVDFSATTGPNLAIDEVGRTIARNLTYPEVVTPFIDRLQEL--RGAEGRRGARYIIRSDGMRLDLRM-PSVQKHLQYGYKVEMVEDGIVMSKMSISRVKIMPYSTFLLSVTTPLVMSMETRAEASEIMSVARCVVSPQSNKPVMGIVTLGSRGFTKRDTFLRKDMMMNLVMHLDTFTGKLPVAILKEPLTAQSLILPDFSMARFRTDELSPGTRVVIDRGELLCMLDKKSLGTGAGGVITIANEFGPQGVRAFIGAHRLVNYWILHRSYSIGIGDTIADAKTMDDIVATIDDSKREVKKLVEKAQNNKLECQPRTILESFNNVNQVLNKARDKAGTSAQKSLKETNVKNMVTTSSFIISMIACVGNVEGKIPYGFLNTHFTKDDYGPESRFVENSYLRTPQFFAMGELIVAETIQRLVAMGVTVKGTVNSQGEVLQFLYGEDGMDAVRLENQKIAHVGMHIDKLRKMFEHKFDDPPVGQPWMRPGLAEELKRDPLAKEELRQEFEQLLEDRRLLTDPRFAKPSPVNMNLLRKAQGLYPVDASKPSDLKPIDIVKKVRSLLDKLVVVKGTDALSVEAQYNATYNFFSLLRSQLASKR----------AFDWLLGEVESRFLQHRCQPEMVALAAQSIGA   [843]
HQ436411Jakobalibera                                       IELKPMYHVGYMNVVRKVLDCVCMKCSSPLFNPVSLGELAKYCNSKVRM------CGAAAGAGCGFTKPKITREYFLMKEEKVSQRILTAEEAHQVLKALTNEACEMLFNPNFARPDWLLVTVLPVPPPAVPSIGSGRAAQDDLTFKLGDILSTNQLLRREEHGVNPQTLRNTEEMLQFHLFTFVDNELAG------KSGKVLKSISQRLKGSGRINNLMVDFSASTAPILEIDQVGVDIAKIMTVP--------RLQELVNHGPSVHPGARFVFMEDGTRQDLEFS---NFPLAYGYTVEHLQDNVVLTRMGMGRVKTMKFKTFLLSVTSPLAPSLLTKAELLELVMIPKNMISPKSNSPVMGLVSLACRRITLRDVFLERDHFMNCLMWVDDFDGQLPMAILKKPLTLFSQILPKVNLRLRENTLVSPGTQVIIEQGELLAKCCKNTMGTSQGSLVVVYTEQGPEVCARMMGQVRLVNYWLLSLGFSIGIGDCVPDEITMRTITEAITDDKKQVTGVIKELHKRKLEKKPLTLLESFAVVNDKLNQARDKAGNAALESLSERNFKNMVTASNELISVIACVGNVEGRIPFGFRNTHFRQENYGPESKFVSNSYLSTPQFFSMGEIIVSETIQRLVAMDIMVRGTVDARGKVLQPPHNHPLLSSSQSSFTVLLACIMVS---------------------RAQVIESLRNDPTKVDELVDEVEQLREDRRALAI--FTSPMPVNVDLIVNAQKTFTIDMYSKSDLSPWQVLRAVKKLCSDVMVTNIPDS---EGSRNATYLFEIYLRTKLASKRVIQKYHLDKQSFEWLISEIRTRFFQALITPECVVIAAQSVGA   [808]
HQ436410Percolomonascosmopolitus                           INLQDVFHISYVTTVAKILRCICYKCSKLLVDIDSYQSLKNIVPKSKRFEKMVQLSRHRCKNGCTEEQPKSYKGLKIEAILRNNRENITPEAAKLKLERISDEHARDLFEPEHIRPHWMILSKLPVVPPCVPSIGTAGAGQDDLTYKLSDIVKTNNRLREEKNGETDFNISETRDLLMLYVAQMMDNTNPKLTQAIQKSGRVLKCISSKLKGERRLNNLMVDFSATTPPNLEIDQVGISIASNMTFPERVTLYMERLKEKVENG-SEYPGAKFIIHKDGTSVDVELASDEYKQLQPGYIVEHVEDDLILTKMSMGRVKVLPYSTFLVSVTSPLLPSLGAKAELQEMMMVSKNIVSTQGNAPVIAIVALGSVLMTKRDVFLEKDIMMNCCMRLENFNGELPQCILKKQLSLFSLVLKGVNLFREFDEDICPMTKVVISRGELISVADKRTLGKGGGSLITIFNEYSFIEASNFLNTLWVVNYWMLQHGYSIGVEDTIADENTADQVQQTLSKAHEEVSKYIKEAQEGKLKSKPMSLQESFAAVNKTLNDSMSSAGKNSASSLSKRRIKTMVVGSSNTISIIACVGNIEGKITFGFRKTHFEQNDHRPISRFVQNSYLRLPQFFTMGELIVAKTIQRLISMDFQVKGTVDSAGNILQFLYGEDGMDGVKLESQYFGMYKMSDKKFSETYQYETKNGEFGSKYLSQKIHEEFVTTPSRIHILEAEYQQLLRDRELLRDSIFSNCQPVNIKLLLNASKKY--LNRGKSDLDPIVIIQKVEELSKKLVVISGDDYLAREAQQNATILVNILIRFNLASKVVITKHKLNANGFEWILGEIETTFKRAFVQPEMVALAAQSIGA   [854]
284088088Naegleriagruberi                                  VRIHPVFNVLFINTVVKVLQSVCIHCGKLLADKSSFKKASKFVNRRKRFKEMIDLCRCIIETGCGGLQPKISRGLKIFAEYKLTKQELTAERALQIFKRIPAEDLELLFDKDNARPEWMILTCLPIPPPQVPSVGSADRSEDDLTHKLADIIKANAAIQKEKSGTPLHQMEEMVRMLQYHCATYVNNEYPGVPTATTKSGRPLKSIRQRLKGEGRVGNLMVDFSATTAPNIDIDQVGRTVASNMTVPEIVTPFFERLNELVTNGPLTYPGAKYVIREDGTRIDLRFAANDQIQLEYGYKVEHLQDGVILSKMSMGRIKVMPYSTFMLSVTTPLVPSLQTKAELLELMMVPRNIITPQSNRPVIALVTLAASKLTRRDVFIAKDLMMNCLMHLIDFDGKLPVAILKKPLTLFTFLLPKVNLENTLDHDIPEFTKVLIDRGELVSVLDKKSLGSSHGSLIIIVNEKGVNEGKKFLGQCRVINHWLINRGFSIGIGDTIADKATMEQIEETIRKAEKDVKLIVKDAQEGKLRAEARTIQQSFNQVNKVLNKAREDAGNKAKKSLKDDNIKSMVTASSYIISIIACVGNVEGKIPYGFRNTHFAQDDHGPESRFVANSYLRTPQFFTMGELIVSETIQRLIAMDIMVKGTVDAQGNVVQFLYGEDGMDAHKVESQSIDIMNLSDAKFQDKYWYNFTNPILKESFISTKVYDEILKDPTYLSKVREEYKTLMEDRHILRTEIFPNVMPVNLKIIKNAQKEYGIHPSIGSDMNPIYVIEKIKKLCDDLVVIKGTDELSTEAQTNATLLFSMFLRSTFSSKVVLKELCLTQEAFDFLVGEIRMRFHNCLAQPEMVSVAAQSIGA   [857]
HQ436409Diplonemasp2                                       ITLKPMLHFGYLRTMVNLLKCVCFHCSLIKLDPDDYREAAAKRLPEHRLRMFAKACASICEAGCGKPQPKIYHHSFNLWIEYDRKQRLQPEDARKILCKIRESQLHDLFSAQ-SRPEWMLLTEFPISPPAVPAIDAVTKTEDHTTYMYNKILIYNNKLKKVAQQAADSVIQDYSNLVQYHIVTLMDNEKNGIPKCKVRSGQPIKSIRERIKGGGRVSNLMVDFSATGGSQIGMDEVGLSIAANMTFPERVTSYQDILKVLVANGPDKYPGAKFIIREDGTRINLAFRKDSELFLQPGYIVEHVLTNVVLTRMSMGRARVMPFCTFLLSATSPLVPSVLSKSELQEFMMVPKNIISPKSNSPVMGIVSLGIHLLTKRSTFLDKQFMMNAVMHIPTMPAQIPIAILKEMLTLFSLVLPPVNFTATPDRFLPLATKVRIEKGNLHTIIDKKSVGSSENSLVVIHNEFSPDWARDLINGIRITAFYLINKGFSVGVQDTVADVNTKKMIQEIIRRSYDSVDELCNKAQEG-LKRQPKTVKETFANINKILNKTREDAGKRAQQSLTRSSFKVMVSASSYLISITAVVGNVGGKIPYGFRKTHFTQDDYGPESRFVQNSYLETPSFFMSGELICAETIQKLVALDLYVGATVDAQGRVVQFLYGEEGYDSTKMESRPLPLINLDNAARDKTYKHTWEEEEWGREFLEPRVREMLLQDPNAATKLQEEYEAVKDNREWLRKVFPAG-VPINLVLLDNAKINFDINPKGLSDLSPLEVIDGLDQLKKDLVVCRGFNSIHEERQFNGTRLWNVILQAFFASKRVICEYRLNAKAFQWLLGEVRQRYNSAQVPPEMVCIAAQSMGA   [854]
HQ436408Parabodocaudatus                                   ADLEPMFNIGFFDTVLATLRCVCQNCGKLLSNEKERRKLERTFLGNARLREISKISPGKCPS-CQYQQARLGRGLVIKA---DKDTVWYGTDAYRVLDKISVEDAIMLFDPRRAHPRDLLIKALPIPPPAVPAVFGSGVSENELTAKLTSIIRLNERLGRIADNSPSDMVASTRRLLQADLATYFNNASTYYKPAKVSQTMQLKSIYERLKGQGRLGNLMVNFSATTGPNIDVDEVGFSVAMTLTFPERVNHLRHRLTQIVR--SSQYPSANAIVSNSGTVWRLNGMRRQQLTLEIGDIVEQVLNGVVLTRMSMGRVRVLNYNTFLLSCTTPLVPSLLTKAELIEMMMVPKNFVSPNKSAPCMGIVSLGSWRITDKEVFLDKYFVQNVFMWLDLIPTELPIAILKRPLTMFSLILRETNITRELKKSFPHDAGTLIRNGDVLVQVDKGLIGASPGSFIVIFNDRGSDAVAQFINGVRLTTHYLYHFSFSVGVQDTLGDENTLRSVKEMIADARKQVRNRGSAANEKRLTRRAMTLMGSFFEVNSILNNVREKASPMVKNGVHRRSFRVMVDASSPLIYIVAAVGNIFGAIPFYFRRTHFMLDDYGDASKHVSRGYVEKPYFFTMGELIVAETFQKLVAMDLHVAGTVNADQEVVQFTYGEDGLDGARIESEKIDMVYYSNNKMKETFKFEYQEDNFGGVNMAPSVQAALKRDPRNLDILESEFKALMKSREAFRSWLAP-SLPVNLTVIRNAQIEGR-RSTELSNLNPINIIQDVRRLLDDLSKCHPRGPHSQERVENALRIFSVHVQSMLASKRVINEHKLDSKSFELVLKQIRLKYLQSVLVAEMIAMTAQSCGA   [849]
22002086Trycruzi                                           IDLEPVFNIGVFDIVLQVLKCVCKSCGALLMDTNDVHKKLQHLTGVNRLRQVVKMCGMKCRMGCGATQPRIGRTLIIKATLEEQDMVWHADTARQVLDRVSDEDARVMFDALRCHPRDLVLTVLPVPPPQVPAIFGSLKSDDELTHQIMSIVKRNNQLRKDKESDVQVAVDRSRALLQEHVAAYFNNASMYYKPTKVNDTKKLKSLTERLKGYGRLGNLMVDFSATTGPNIDVDEVGFSIAMTLTFPERVSAVKKRLTEFVR--RPVYPSANYIHHPNGTTTKLALRDRSKVTLNIGDVVEHVINGVVLTRMSMGRVRVLNYNTFLLSCTTPLVPSLLTKAELIEMMMVPKNFVSPNKSAPCMGIVSLGSYRLTDKDTFLDKYFVQSVALWLDLWQ--LPVAVLKRPLTVFSLILPEVNHPATERPPFPHNSSIMIRRGQLLCPITKGIVGAAPGSLIVIFNERGSDEVARFINGVRITTFFLINFGFSVGVQDTVADADTLRQMNEVLVKTRENVEKIGAAANNRTLNRKAMTLLQSFADVNSALNKCREEAAKKALSNVRRTSFKVMIEASTDLICIAVFVGNVAGSIPFGFRRTHFMLDDYGETSRMANRGYVEKPHFFTMAELIVSDTLQKLIALDVHAAGTVNANQELIQFMYGEDGLDGARIEGQLFPLPFRDNKEMESTYKYEYDETKVGGAYMDPHVKKMLRADPENVRKLQSEFDQLMADRDWARRMMERENLPVNIGLIQNARSTMG-KRSQVSNLSPVTIIDHVRKLQDMLKLFPCGDGLSRQRIENALTLFSVHLRQLLASKRVLREYKLNDKAFEYLLKEIRTKYLQSLVSPENIAIAAQSCGA   [852]
HQ834947Malawimonasjakobiformis                            VELKPVFHYGFFKTVVKVLRCVCFYCSRLLADTSDFLRALTLKNRKHRFREVHDCCVKVCEAGCGNVQPHIKVMLRLVAEFPPRKMVLTPEKVHNILSHISDDDCRALFNPALARPDWMVISVLPVPPPAVPPIDSTTAAQDDLTFKLGDIVRTNVELKRIKAGAPQHIIDEFWLMLQYHVANIIETDISGFPPVQKGSGRVLKSIRSRLKGHGRIGNLMVDFSASTAPNLSVNEVGRTIALNLTYPETVTPFIQRMRQLVENGPHKHPGANYVIREDGERLDLRRIDRSTVPLSYGWKVEHIHDGVVVTKMSMGRVRVLPYSTFLLSVTTPLVPSHETRAELEELMMVPRNIVSPQANKPVMGIVSLGTKLFTKRDTFLERDLVNNTLMWLPSWDGHVPKAILKKQLTVFSLIVPPVNVLRKDNDDFTASTKVRIEQGEVLSIVCKNTVGNASGSLVIIWNELGHEATRNFLDSVTVINYWLMNRGFSIGIGDTIADPATMQNITKIIGRSKQEVSDLITQLHEGKLEATPRTLMETFMKVNTALNKARDEAGKAAVGSLRATAAKEMVTASSNIIAMIACVGNVEGKIPYGFRNTHFVTNDMTPESRFVENSYLRNPQFFAMGELIVSETIQRLMAMDVMVKGTVNSVGEVVQFLYGEDGFDGTAIEFQMLDHMFMDDLRFRKAYRIDADAP---EHYMQPDVLEDLRSNAEHMAALEREFARLVKDRLLRSEVFRPNPMPGNLKIIWNARKLFPTERDEVSDLHPVDVVAAVESLTRRLVIVPGTDFIAQEAQENATLLFGILVRSELAAKRVLTEYKLNKRSFEWVLGEIEHRFKAGRAAAEMVPIAAQSIGA   [854]
HQ834948Malawimonascaliforniana                            IELKPVFHMGFVKTIVKVMRCLCFFCSRLLTDTNDFRRALTLKNRKTRFREVMEACRHVCESGCGNVQPKIMFEWKMVAEFKARKIVLTPEKVYNILKNVSDEDSKAMFNPVLARPEWMLTTVLPVPPPAVPSIDSARAAEDDLTYKLSDIVKANNNLKLLERGAAPHIIQEFTQLLQYHIATMLDNEMPGMPSSQRGSGRPLKSIRQRLRGHGRIGNLMVDFSATTPPNLSVNEVGRTIALNLTYPEVVTPYIARMRQLIENGPMKHPGAKYILRDDGTRTDLRYAKPSELHLDYGYKVEHVQDGVVISKMSMGRIRILPWSTFLLSVTTPMVASPETRAEIEEIMMVPRQIVSPQANKPVMGIVSLGTKLFTKRDTFIERDLVMNVLMWLSTFEGKVPKAMLKKVLTIFSMLIPPVNLLRKLNEEFTYTTRVCIENGEVISIICKQTVGSSSGSLVVVWNEHGHEATRNFLDSVAVVNQWLLSRGFSVGIGDTIADKETMQQITRTIAAAKAQVASLIKQAQNHNLEPQPRTLMETFSKVNSALNTARDKAGKSAEQSLRSSNVKEMVTASSFIIAMIACVGNVEGKIPYGFRNTHFVAADYSPEARFVENSYLRNPQFFAMGELIVSETIQRLIAMDVMVRGTVNSLGDVIQFLYGEDGFDGTAIETQFLDTMFMNDRAFANMFKIDRDSP---ENYLLPEVLDDIRS--------NAEYMALR--KQVFAHSLVPNPLPVNLKIIWNASKRFPPRMDGPSDLHPVDVIAAVEELAGRLTVVPGTDPIAREAQENSTLLFLIQLRSTLASKRVIHEFKLTSESFPWLLGEIQARFKQGLAHPEMVPIAAQSIGA   [844]
110142366Trimastipyriformis                                ????????????????????????????????????????????????????????????????????????????????????????????????????????????????????????????????????????????????????????????????????????????????????????????????????????????????????????GNLSVDFSGTSPPNLQIDEVARLIAMNMTYPERVHPAIERLRKLVINGPTVHPGANFIELRDGSKRFLKYGQKMAEQLRVGDIVEHLEDGIVLSKMSICRAKIMPWRTLFVCDCTPLLPTEEARAEAAVLMAVHQNLCTPRHGAPLIAPTFTGGYLM????????????????????????????????????????????????????????????????????????????????????????????????????????????????????????????????????????????????????????????????????????????????????????????????????????????????????????????????????????????????????????????????????????????????????????????????????????????????????????????????????????????????????????????????????????????????????????????????????????????????????????????????????????????????????????????????????????????????????????????????????   [857]
21842235GiardiaintestinalisWB                              VKFYDIFHPMIIDDLATLMNCFCPNCYHLFFRLFKINALNRLRDPTLNFPKLAELSAACCERGTSGVAPQPLISTRGSTARQDQDQLMDAHTCKLLITRYNKDDIVLLL--KRDHIENFIISSIQVGSRAVPSITDGTTAEDQLTEMYVSLFRNIRD---CNNNSLNAGGGATGAKSQIGPNDIYKTLISAKGLNADGGSVPTKGIFERLSGYGRMSNLMVNYCSSTGPTISINELGRSVASRLTFPEVVTARRDFLMKLVSNG-NRYPGDTQVINSTGTDADGRLGETTNDPLPLGTIVNHLLDGYVLTKSSFGRVKVLPYSTYLLSATSSLALSLEAVAEISELCMVSNQVVSVKDNRPIVYIVVLGCYLFTGKDVTIPFARVCEYIMWMPEYDLNVSQAICYEARTVFSMFVPRVFYRSGPKDISAHAKYISFLDGSVMCRIASSVVGGTESALIILFRDYGIEPCRAFIDNCRVVCRFMLDHGFSVGMGDMVSSEHTERKVAEIQTKLSKDISELFKLSIHYKIKLAPQSRNDAFQEVISKVSGTSLALEKVITDAAPHRALLVMINASKKFMMISSSLGFLQSKMPHRFTHSCYSPSSLNMESRYIFNSFIRNPAFYAVGEVCVADSVEKLLVMSVCYRNSVNDSNEIISFRYGDDGIDPHKSESREFKDFSISDMDFLRAHYIDMDESSPGIDDLDIGVKSSLVLERFAISTILVEYIVLLLERIWLQRSRLDTTFGMNLDIIQSEIQAGSIIRESACYLKPFEAIEKVNKLLSRIKSFRP----------KESTLFRVILRQCLSSKSCCYKYRLTSEQLDRILATIEEKFVRGQVSPEPVPLAGHSVSA   [841]
SpironucleusvortensJGIScaf14.195603.201146                 VKLEKVFHPMLVDKLAMIMNMFCPECRRLALKYFQDQVRRFLFPQFKRLPELHELTAICCDKDNGGLVKTEEI-KDGRVSTETSTQAVTPYEAFNIMERYLQEDIDLIL--KKSHPINMIMDSFPIAPRCIPTIMDGQSSRDQLTDMYSTLCKAIQ-----NYDSSQEANQLETKLKQEAVSKSFRVCKSSKGQEESAEK-TQKGIMERLRGYGRLNNCMVNFCSSSGPTISIDQLGKSTAKRLSFPERVTARREYLQKLV-DNPSQYPGAN-VIEKDGSLQRLDQGNMQQIRLEIGDVVHHLVDGYVMSKMSFARAKILPYSTFLLCATKPMEPHLQAISEMAEIMLVSKQVVSCKSNGPLMSIVSVGCQLMTQRDVFIDCANFQKYQMVVSDADMKTPQSVVFQPRTLFSLSLPSFSLTIGDNNPIVK-QAQIIFDGELVTICNNQIIGQAQCGLIVLWKDYSPDACRTFMDNCRIVTQFMADNSFSVGFGDMVISKKAKVECKTLADGLLQQVNAIIDRSVNGKIQLKPFTHEMSFGELNIAIQKCSEQMEKVVKGDLPKRALLHMVTSSKFFVLIASGLGYLQSNMKYKYTFTHFQPFDYFIDSRYVRSSFIQTPTFLMTGEVCIADSVEKMMNMSLGLTGSVDDRGQVVQIRYGEDSSDPHLTERKDYDIILQNDETFNKNCFLDTQQPKNKI-HMNETVINELN-NVESQKMLMLEYISLLVERCWLIYCQLTSNTSCDIQVININRFNNEIDQMK-TDLSPIYVISTVNHLLSEI?----------QCRDQESKLFRVLIRQLLSSKLVCY?YRITKA?FDKIIATIRKKFIKS?CSPEGVPLASHSISA   [832]
HM016232Trichomitusbatrachorum                             IKLTVLYHIGYIDIVYKILQCVCPSCSRLLVGYADVQEAVLRYKGKKRLLAIHAIATRYCKHPCGNAVPELTKENDGHIKKKGEPDLIESSKVLEILHNISEQDIRILFDPQKCRPEWMMVKILPVPPPHVPFIQGGHVTQDEVSHQLGQIILLNKKVQEITNGIPATKRQEDEFALQQCVTTYFINDKPSIDRATLKNGRPIKAISQRLKGMGHIGHLSVNFSASSPPSISIDQVGFELAKILTFPEVVNSLIKDMQQLVYNGPDSQDGAKAVITPLGARFSLGDTESTVQHLDYGSVVEHLRDNIVISKMSMGYAKLIRGQSFLLCVTTPLVVTQQARAEVKHIMAVPYQIITPQSNKPIIGLVCVGCRLLSIRDTFLTRNELMNLMMWIDKPDLVLPPCIVAQELSVFSLFLPQINLDKFDKSWNSSDVRVIIRDGHLLAIIDSKTVAKSEGSLTVVINSYSLDTAKAFLNQTLVVNNWLENRGFSMGISTCVTTQEALDKVAGQLTELKAKIETIIEDAKHDRLEKMPLTLTGTFAKIMEVANDFTEKSSAVAIQAAPFWALLQMMQASSKVIAIIACVGSIEGEVRFGFKNTHYVKDDFDLESRFVEHSYIQTPQFFSMGTIICADTIQRLCTMSHCVQGTVDSMNNVVQFLYGGDGIDPVQIETQSLSLIALSDQEFDSMYKMNINDPVFGAGYLESSIISDLRKEIRPSAVLQEELDTLLHFRQILREEIFPNYASVNLKIIETAQRKYNINEYTSSDLNPVLVVSEVKKLVSRLIIVQQNDKIGREVQDNGTLLLRILIHATLASKPLIEKNRLSQKAFRSIIGEIEDRFYRTIVSPEMVTIAGQSIGA   [857]
HM016223Hypotrichomonasacosta                              IRFRPLYHIGYIDIVYKILQCVCSKCGRLLASYSQLQSAVTHYHGRNRFLKVYEIIHAGCEHPCGSKQNELEKNAQGRISRKGESGIITAEVAYEILRQITDQDIRILFDPIRCHPKWMILKVLPVPPLHVPAVDGVHKSQDDVTKKLSTIIMCNNSLENINNGSANTVITEDLDTLQLHVTTYMVNDKPSIQRATMKNGRPFKAISQRLKGSGHIGHLSVNFSSSSPPSISIDQVGQEIARILTFPEVVTARLTEMQRLVYNGNEAQEGANYVITPQGTRINLAVTESTAMQLDHDSIVEHLRDDIVISKMSMGRARIMPGQTFLLCVTTPMVPSQMARAEAKHIMLVPNQIISPQSACPIIGLVSLGCRLLSLRDTFLTRNEITNLMMWIISNDIVLPPCILKKELSVFSLFLPKINYDGFVNTWESPALRVIIRNGNLLAILDKKTVAKSAGSLNVVINSYSIETARQFLNQTLIVNNWLENRGFSIGLSDCLAYEKTLDDVSDQIHQLKRNVLDIIDQAKHGKLETPPLTFMEGFSKINKLLNDLINDTGATVQKASRFWSLMQMVAASSLIISIIAVVGNVEGKIRYGFKGTHYVKDDYDLECRFCEHSFIQTPQFFAMGVIICSDTIQRLCSMSHCVMGTVNSLNEIVQFIYGGDGLEPTKLETQKCPLIELSDRVFDERFVMEINDPTFGVGKIQRDIIENLRSDVRSQERLQAETKRLRDFRDLMRTEIFPNTLSMKVQLIDTSKTVHDINEHTNSNLHPYFVIDEVDKLAKRLVVVPGDDPIGREAQDNATLLMRIQLYTMLASKPLILKERLSMDAFKWIIGEIEERFPETIVAPEMVTVAGQSIGS   [857]
HM016233Tritrichomonasfoetus                               LKLEPLFHIGYLDVVYKLMQCICHRCGRLKVNYAEFQRIIKNYHGKQRLIHMHEFCSKKCDHPCSHDVPEISRDEDGNFRLKGGIDIISASQILEIFKQMSDYDILALLDPKRSHPEWMICTVLPIPPPHVPPVEGSAPSQDDVTHKLASIIQANNHLLKKQEGAQQVALNENIELLQWHVTTYFINDKPSIKRATTKNGKPIKAISQRLKGEGHIGHLSVDFSASSPPSIRIDQVGQEIAKILTFPEVVTPRREELTKLVINGPEELKGANYIITPQQMKIDLSHAERTAIHLDDLAIVEHLTDGIVISKMSMGHALILPGSTFLLCVTTPLVPTQSARAEVKHIMLVPNQIITPQGNKPIIGLVSLACRLLSLKSSFLNRNEMMNLMMWVRKQNLVLPPCIIHGFLSVFSLFLPSINHDFVPGSWIPVDTRIIIRDGQLLAILDKDTVAKSEKSLAVVINSWDKNLARDFLSETMVVNSWLESRGFSIGLIDAVATDKTNETVDQQIRDLESDVKEIISRTQKGQLTIQPMTLIESFREVNTKLNKAIDACGSTVQKSSRFWSLVQMVKASSLLISIIATVGNIEGKIRFGFKNTHFTKDDFGLESRFCRHCFLENPPFFAMAEIICSDTIQRLCSMSHCVMGTVNSLNEVIQFIYGGDGLDPVGLETQNLTFMGDSDEDFDRKFRFDLTQAAFGQGIMDQEIVDELMSNPHTKNRLDHEINRLLKFRQILREEIFTDWLPVNIRLIESAQQSHHINPHSDSNLNPLTVIQKVEELVDQLVIVKGEDALSREAQDNATLLLRIHIFSNLASKPVIFQHRLTEQALIFVLGEIKTRFVQTIVSPEMVTIAGQSIGS   [857]
HM016222Dientamoebafragilis                                INLYPLFHFGYIDVVYKILNCVCHSCGRLLLSYGNVQRIVKNYQGKKRFDKIVEICRSSCEHTCGTIHYNVAREQDGTIRYKGNNEEFSAAAALDVFKLMKDCDIRVLLDPERSHPKWMILTILPVPPPHVPPVEGLNPSPDDVTQHLGTILRCNNNLKKKKGSNSQTTIKDSLGLLQWNVTTYFVNDKPSIKRAVTRNNKPIKSISQRLKGEGHIGHLNVDFSASSPPSIRIDQVGKHVAKILTFPEVVNPRRDELYRLVQNGPDELQGANFVINPQGIRFSLSRTERTTTHLDDGSIVEHLQDNIVISKMSMGHAVIMRGSTFLLSVTTPLVP??????????????????????????????????????????????????????????????????????????????????????????????????????????????????????????????????????????????????????????????????????????????????????????????????????????????????????????????????????????????????????????????????????????????????????????????????????????????????????????????????????????????????????????????????????????????????????????????????????????????????????????????????????????????????????????????????????????????????????????????????????????????????????????????????????????   [857]
HM016225MonocercomonasspNs1PRR                             IELEPVFHIGYIDIVYKILQCVCHNCGRLLVSYAELQHIVLNYHGKQRLIKIHELLKSCCPSPCGQTVPEISKESDFTLKMKSSSDILSAKSVLEILKHMNIYDIRVLFNTERARPEWMISTILPVPPPHVPAIDSSRPSQDDVTHKLATILQTNNHLKKIQDNAQQVAQQDAIEMLQYHISTYLINDKPALQRATTKNGRPIKAISQRLKGEGHIGHLSVNFSASSPPSISIDQVGLEIAKVLTFPEVVTPRREYLQQLVYNGPDAQQGANYIITPQGIRINLAVTERSALHLNDNAIVEHLRDDIVISKMSMGRAYLMPGSTFLLCDTTPLVPSQTARAEVKHIMFVPNQIISPQANKPIIGLVALACRLMTLRDTFLNRNQVMNLMMWIKKRDVVLPPCILKQQLSVFSLFLPEINHDAFDDSWLPVDKRVIIRDGKLLAILDLKTVAKSEKSLVVVINSWDKDIARDFLNQTLVVNNWLELRGFSIGIIDCIASPRTLEKVSEQLGDLKKSVDEITHSALNGTLKIQPMTLKETFSEVNTRSNDFINKSGDVVKNDSRFWSLMQMVAASSKIISILACVGNVEGKVPNGFKNTHYFKDDVGLEAKFCEHSYIQTPPFFSMGTIICSDTIQRLCFMSHCVQGTINSLNEVIQFLYGTDGMDPICLETQKIRLLSMDDNQFRNEYEFDLSLPTFGQGIMNADTIDEMNENIATRTILNRETERLLHFRKLLREEIFPSYLPVNITLLETAQQTHGINPHSDSDLHPINVIESVENVINKLVVVPGDDYISKEAQDNATLLLRILLYSNLAAKTLIFKYRLNEIAFKYVLGEVEVAFVKSIVSPEMVAIAGQSIGA   [857]
HM016224Monocercomonascolubrorum                           IELEPVFHIGYVDVVYKLLQCVCHNCGRLLVSYSELQKIVLNYHGKQRLVRILELTKHQCSHPCGQMIPEITKDGDFTIKMKNAQDALSAKKVLEILKHLSPLDTKILFDEEKAKPEWMICTILPVPPPHVPAIDGSNMCQDDVTHKLASIVQVNNHLKKIADNVQLVAKKEYIDLLQYHISTYFINDKPSLQRATTKNGRPIKAISQRLKGEGHIGHLSVNFSASSPPSISIDQVGLEIAKVLTFPEVVTARRDYLQKLVHNGPDHQDGANYIITPTGIRINLAVTERSALHLADNAIVEHLREDIVISKMSMGRAHLMPGSTFLLCVTTPLVPSQSARAEVKHIMLVPNQIITPQSNKPIIGLVALACRLMTLRDTFLTRNQVMNLMMWIKKRDVILPPCILKQQLSVFSLFLPEINHDGYDKSWLSYDKRVIIRNGKLLAILDSRTVARSEKSLVVIINSWDKDIARDFLNQTLVVNNWLESRGFSIGIIDCIASEKTLIKVSEILDNLKEKVDNITRSALSGTMTIQPMTLKESFQEVNSNSNDFINKSGAIVQNDARFWSLMQMVAASSKIISILACVGNVEGKVPNGFKNTHFFKDDMGLEAKFCEHSYIQTPPFFSMGTIICSDTIQRLCFMSHCVQGTVNSLNEIIQFVYGCDGMDPICLETQSIPLLEMDDNEFDREYEFDLSLPTFGQGIMRQEVIDGMNDNIATKDVLQKEIARLKHFRRILREEVFPTYLPVNIGLIQTAQQIHNINPHSDSDLHPIHVIDSVEKLVSKLIVVKGDDYIQKEAQDNATLLLRVLLYSSLAAKCLIFKHRLSEDAFRYILGEGEHAFIGSIVSPEMVTIAGQSIGA   [857]
HM016228PseudotrichomonaskeiliniNY0170                     ???TPLFHVGFADKVYKLLQIVCHKCGRLLCDYGEIQKIVKHCQGKQRFLKIFEHIKHECKHPCNEKVPEVVQAKDFLVAYKYDGDTISADHVFSIFENMSDQDIRILFNPIRSHPKWLILKVLPVPPLAVPQVGQSSPSQDDVTHKLIDIIRINNSIADTRNKGTETAIKQEKMLLQYHVTTYLINDKPSIARATTKNGRPLKVISMRLKGEGHIGHLSVDFSASSPPSISIDQVGKDLSKVLTFPEIVTKLQKWLQGLVDLGPNEEGGANVIITDQGIKTDLEICETCAQTISPGYIVEHIRDNIVISKMSMGRAVLMSGKTFLLCVTTPLVP??????????????????????????????????????????????????????????????????????????????????????????????????????????????????????????????????????????????????????????????????????????????????????????????????????????????????????????????????????????????????????????????????????????????????????????????????????????????????????????????????????????????????????????????????????????????????????????????????????????????????????????????????????????????????????????????????????????????????????????????????????????????????????????????????????????   [857]
HM016227Pentatrichomonashominis                            INLEPFFHIGFSDKVYKILQMVCHKCGRLLVSYSDVQYIVTHFKGKDRFTRIFEKISHKCAHPCNEAVPEVAMGKDFLVIYKTDEDYIPAERVLNIFENISDQDLRIMFDPKRSHPKWMILTVLPVPPLSVPQVGQAAPSQDDVTHKLHSLLQTNEHLKLLANGAPDTALAEDRQLLQWHISTYFINDKPSMDRAENKSHRPLKVISQRLKGEGHIGHLSVNFSASSPPSIEIDQVGKELAKILTFPEVVTTLQKWLEGIVAKGPDAEGGANFIISDTGTKTDLQFCKINTQNLSPGYTVEHLRDNIVISKMSMGRAFLMSGKTFLLCVTTPLVPSQTARAEVRHIMAVPYQIISPQANKPIIGLVALGSRLLSMKDTFLTRNQVMNLMMWLPEKDNILPPCILKVQLSIFSLFMPRINLDAYKKTMIPDNCKVIIRNGELLAIIDKKTVARGEQSLIVVINSYDIKTAKDFLSQTLIVNNWLEHRGFSIGLIDCVVPKFVTEEVDRALEELDRDVNKEIRGAMSGQLEPAPMTFMQTFFNVNSKLNGFLGKSSDIVKAHIRRDSLIEMNMASADSISIIASVANMEGKVRFGFRMTHYQKGMYGLIERFCKHSYVEEPPFIAMATIICSDTIQRLCSMSHHVAGTVNSMNEVVQFIYGGDGLDATGLETQNLRLSVMGDREFSEEYEMEVDDATFGQNVMEQRIIDDVQNMQNRHDVLNSEIKRLQDFRQLLQTEIFLKVLPVNITIIQTSQQMQGINVHSSSDLNPIDVIRRVDEKIRSLIVVKGTDAIAVTAQENATLLLRIMLYSNLSAKQIIFKHRLDEKAFEYVLGSISERFYRSIVSPEMVTIAGQSIGS   [857]
HM071003TetratrichomonasgallinarumturkeyGermany4114C505    ?????????GFHDKVYKLLQMVCHHCGRLNCNYSDLQQIVKNCKGKDRFNRVYELIGAKCKYPCGKEIPGVEMGKDLMVKYKSGVDYPSAETVLRIFSSMTDQDVRILFNVERSHPKWMILEVLPVPPLTVPQVGQSRPSQDDVTHKLVTIIQFNNRLAEKRQSATDTALKETRQFMQYHLTTYMINDKPSILRATTKNGRPLKVISQRLKGEGHIGHLSDDFSASSPPSISIDQVGMELAKILTFPEIVTTTQKWLESIVMKGPEDIGGANFVTSDHGVKTNLAMVDLTSQTLSPGYIVEHIRDDIVISKMSMGRAFLISGRTFLLCDT???????????????????????????????????????????????????????????????????????????????????????????????????????????????????????????????????????????????????????????????????????????????????????????????????????????????????????????????????????????????????????????????????????????????????????????????????????????????????????????????????????????????????????????????????????????????????????????????????????????????????????????????????????????????????????????????????????????????????????????????????????????????????????????????????????????????   [857]
HM016240TrichomonasgallinaeracingpigeonAustria8855C306     IKLEPFFHVGFLKHVYKILQMVCHKCGRLNCSYGDIQYIATHYKGKQRFDAIFNYIARDCSDPCKSKPVAIEQGQDFLIKYKTEEDYLSAEYVLRIFENISDQDVRLMFNVKRSHPKWMILKVLPVPPLAVPQVGQSVPSQDDITHKLVDIIKINNNLIARNDSSTDTAMNDTRKLLQYHITTYFINDKPSILRATTKNGRPLKVISQRLKGEGHLGHLSDDFSASSPPSISIDQVGEDLAKILTFPEIVTTTQKWLESIVMKGHDDIGGANYVTNDHGTKTDLAFCDLSTIALSPGYIVDHIRDNIVISKMSMGRALLMPARTFLLCDTTPLVPSQAARAEVRHIMAVPKQIISPQANRPVIGLVALGCRLLSKRDTFLTRNQVMNLMMWLPNKDTILPPCILKVQLSVFSLFLPKINYDHFKKSWMPANTRVIIRDGHLLALLDKTSCARSEGSLTVVINSYNTDIAKDFLNQTLIVNNWLEHRGFSIGLIDCVVPQSVLDQVEEKINEVEDNVKGVIRTAQSGKLERRPMTYIQSFAEVNSALNQVLGDAYKLIQKDIRRDSFIEMLTASANFVTVIGVVANIEGKVKFGFNGTHYQKHEYGLIPRFCRHSYIETPPFLAMGTIICSDTIQRLVSMSHHVAGTVNSLNEVVQFVYGGDGLDATGLETQRLTLVDCDDKTFDKTYHLSPEDPLFGTDCMDSNVLDEFLNTPGKENRLMHEENRLREFREILQTDIFPTVLPVNIHLIETSQRQCGINPRASSDLNPLDVISRVEECANALTIVKGNDSISRTAQENATLLLKIMLFSNLSAKQVIFEHRLNESAFSWILGAIHDRFYRSIVAPEMVTIAGQSIGT   [857]
HM016234Trichomonastenax                                   IKLEPFFHVGFLKHVYKILQMVCHKCGRLNCSYGDIQYIATHYKGKQRFEKLFDYVADCCDSPCKSKSVAIEQGKDFLIKYKTEEDYLSAEYVLRIFENISDQDVRLMFNVKRSHPKWMILKVLPVPPLAVPQVGQSVPSQDDITHKLSDIIKNNNHLAARNDSSTDTAMNETRALLQYHITTYFINDKPSILRATTKNGRPLKVISQRLKGEGHLGHLSDDFSASSPPSISIDQVGEDLAKILTFPEIVTTTQKWLESIVMKGHDDIGGANYVTNDHGTKTDLAFCDLSTIALSPGYVVDHIRDNIVISKMSMGRALLMPARTFLLCDTTPLVPSQTARAEVRHIMAVPKQIISPQANRPVIGLVALGCRLLSKRDTFLTRNQVMNLMMWLPNKDTILPPCILKVQLSVFSLFLPKISYDSYDKNWIPKNSRVIIRDGNLLAILDKRSCARSEGSLTVVINSYNTNIAKDFLNQTLIVNNWLEYRGFSISLIDCVVPHFVLDKVEEGIMQVEENVRETIRTAQSGKLDRRPMTYIQSFAEVNSQLNKVLSIAYKTITENIRPDSFVEMLTASADFITVIGVVANIEGKVKFGFNGTHYQKHEYGLVPRFCKHSYIETPPFLAMGTIICSDTIQRLVSMSHHVAGTVNSLNEVVQFIYGGDGLDATGLETQFLNLVDLDDKKFDQTYHMNVDDPTFGSEAMDANILEEFLNTPGKEKKLQDEETRLKEFREILQTEIFPTVLPINISIIESSQRQFGINPHASSDLNPLDVIAKVQDCVNSLTIVKGNDSISLRAQENATLILKIMLYSNLASKQVIFTHRLNEQAFNWILGSIRDRFYRSIVAPEMVTIAGQSIGT   [857]
HM016229TrichomonasspRWG20071commongrounddove1             ?????????????????LLQMVCHSCGRVLCNYSDIQFIVRHYKGKNRFLKLFEKISQKCSSPCESTVPAVEQGKHFLIKYKNEDDYIPAEKVLRIFENISDQDVRLLFNVKRSHPKWLIIKILPVPPLAVPQVGQSVPSQDDVTHKLSDIIQVNNKLTQKNESSTDTAMKEVRQLLQYHITTYLCNDKPSIDRAQTKNGRPLKVISQRLKGEGHLGHLSDDFSASSPPSISIDQVGEQLAKILTFPEVVTPIQKWLESIVQKGADSIGGANYVINDRGTRTDLSLCDIMQVTLSNGYIVEHLRDDIVISKMSMGRALIMSGRTFLLCDTTPLVPSQTARTEVRHIMAVPKQIISPQANKPVIGLVALGCRLLSKRDTFLTRNQVMNLMMWLPTKDTNLPPCILKVQLSVFSLFLPKISHDSLDKNSLPLNRHVIIRDGNLLAILDKRTVARSEGSLIVVINSYNTNIAKDFLNQTLIVNNWLEHRGFSIGLIDCVVPSFVLEKVQDEITKVDNAVKDTILKAKQGKLERMPMSYMQSFTEVNNYLNEILNTTYKVINEKIRPDSLKEMLSASADSISIIGVVGNMEGKVKFGFSGTHYQKHEYGLVPRFCVNSYIATPPFLAMGTIICSDTIQRLCSMSHHVAGTVNSQNEVVQFIYGGDGLDATGLETQRLGLVGLDDKAFNKLYHLNVDDPTFGQDAMDANVLEDFLRSMDKDKKLQEEEHRLKEFREILQHEIFPDVLPVNIAIIESSQRQFDINVHVSSDLNPLDIIARVEDCVNSLIIVKGNDTISRRAQDNATLLLRIMLFSHLSAKQCIFKYRLNEQAFKYILGSVKDRFYRSICAPEMVTIAGQSIGS   [857]
HM016231TrichomonasspRWG20072whitewingeddove1200           IRLEPFFHVGFLPHCYKLLQMVCHKCGRVLCSYSDIQYIVTHYKGKNRFLKLFEKIAGKCQHPCNATVPAIEQGKDFLIKLKTEEDYLSAEVVLRIFENISDQDVRLLFNPKRSHPKWMILKILPVPPLAVPQVGQSAPSQDDITHKLSDIIICNKRLRARSESSTDTAMKETRTLLQYHITTYMINDKPSIERAVTKSGRPLKVISQRLKGEGHLGHLSDDYSASSPPSISIDQVGEQLAKILTFPEVVTPTQKWLESIVMKGHDDLGGANFVINDHGTRTDLSCCDLSTITLSPGYIVEHLRDDIVISKMSMGRALIMSGRTFLLCDTTPLVPSQTARTEVRHIMAVPKQIISPQANKPVIGLVALGCRLLSKRDTFLTRNQVMNLMMWLPTKDTILPPCILKVQLSVFSLFLPKISHDSYDQNSIPLARHVIIRDGNLLAILDKKTVARSEGSLIVVINSYNTNIAKDFLNQTLIVNNWLEHRGFSIGLIDCVVPDFVLQEVKHEIDEVESKVQATIIKAQDGQLERMPMSYMQSFTEVNNLTNEILSKTYKVINAKIRRDSLSEMLSASADTMSIIGVVGNMEGKVKFGFNGTHFQKHEYGLVERFCKNSYIATPPFLAMGTIICSDTIQRLVSMSHHVAGTVNSQNEIVQFIYGGDGLDATGLETQKLALVTLNDKEFMKKYHLASEDPTFGQVEMDDFVLDEFLKTPNKDKFLKEEENRLREYREILQKEIFPNVLPVNIAIIESSQRQFDINVHVSSDLNPLDIISRVDECVNSLIVVKGNDNISRTEQENATLLLRIMLYSHLSAKQCIFEYRLNEQAFKYILGSIKDRFYRSIVAPEMVTIAGQSIGS   [857]
HM016237TrichomonasvaginalisBiomedCI6                      IRLEPFFHVGFLPHCYKLLQMVCHKCGRVLCSYSDIQYIVTHYKGKNRFLKLFEKIAGKCQHPCNATVPAIEQGKDFLIKLKTEEDYLSAEVVLRIFENISDQDVRLLFNPKRSHPKWMILKILPVPPLAVPQVGQSAPSQDDITHKLSDIIICNKRLRARSESSTDTAMKETRTLLQYHITTYMINDKPSIERAVTKSGRPLKVISQRLKGEGHLGHLSDDYSASSPPSISIDQVGEQLAKILTFPEVVTPTQKWLESIVMKGHDDLGGANFVINDHGTRTDLSCCDLSTITLSPGYIVEHLRDDIVISKMSMGRALIMSGRTFLLCDTTPLVPSQTARTEVRHIMAVPKQIISPQANKPVIGLVALGCRLLSKRDTFLTRNQVMNLMMWLPTKDTILPPCILKVQLSVFSLFLPKISHNSYDQNSIPLARHVIIRDGNLLAILDKKTVARSEGSLIVVINSYNTNIAKDFLNQTLIVNNWLEHRGFSIGLIDCVVPDFVLQEVKHEIDDVESKVQATIIKAQDGQLERMPMSYMQSFTEVNNLTNEILSKTYKVINAKIRRDSLSEMLSASADTMSIIGVVGNMEGKVKFGFNGTHFQKHEYGLVERFCKNSYIATPPFLAMGTIICSDTIQRLVSMSHHVAGTVNSQNEIVQFIYGGDGLDATGLETQRLALVTLNDEDFMKKYHLATEDPTFGQVEMDDFVLDEFLKTPNKDKFLKEEENRLREYREILQKEIFPNVVPVNIAIIESSQRQFDINVHVSSDLNPLDIISRVDECVNSLIVVKGNDNISRTEQENATLLLRIMLYSHLSAKQCIFEYRLNEQAFKYILGSIKDRFYRSIVAPEMVTIAGQSIGS   [857]
;
END;


BEGIN mrbayes;

  set autoclose=yes nowarn=yes autooverwrite=no;
	outgroup 8;
    prset aamodelpr=fixed(wag) ratepr=variable shapepr=uniform(0.05,3) statefreqpr=fixed(empirical);
  	lset rates=invgamma ngammacat=8;
  	mcmc startingtree=random nruns=2 nperts=10 nchains=4 temp=0.5 savebrlens=yes ngen=2000000 samplefreq=1000 printfreq=1000 filename=rpb1csr01262011.out;
quit;
END;
