# Supplementary material for: Phylogeny of Parasitic Parabasalia and Free-Living Relatives Inferred from Conventional Markers vs. Rpb1, a Single-Copy Gene
Source: PLoS One. 2011 Jun 9;6(6):e20774. doi: 10.1371/journal.pone.0020774 (PMC3111441; doi:10.1371/journal.pone.0020774)
Supplement: Dataset S3 — Complete alignment of GAPDH protein sequences from Parabasalia, Preaxostyla and Bacteria, in NEXUS format. (NEXUS) [file pone.0020774.s008.txt]

#NEXUS 
[GAPDH Metamonada, unedited alignment, Figure S3 and Figure 4A]
[Shehre-Banoo Malik, Cynthia D. Brochu, Ivana Bilic, Jing Yuan, Michael Hess, John M. Logsdon Jr., and Jane M. Carlton]
[Phylogeny of parasitic Parabasalia and free-living relatives inferred from conventional markers vs. Rpb1, a single-copy gene. PLOS One (2011) doi 10.1371/journal.pone.0020774. sbmalik@dal.ca]

BEGIN DATA;
	DIMENSIONS  NTAX=53 NCHAR=381;
	FORMAT DATATYPE=PROTEIN  SYMBOLS = " 1 2 3 4"  MISSING=? GAP=- ;
MATRIX
[                                                                   10        20        30        40        50        60        70        80        90        100       110       120       130       140       150       160       170       180       190       200       210       220       230       240       250       260       270       280       290       300       310       320       330       340       350       360       370       380]
[                                                                   .         .         .         .         .         .         .         .         .         .         .         .         .         .         .         .         .         .         .         .         .         .         .         .         .         .         .         .         .         .         .         .         .         .         .         .         .         . ]

[Modal, �100%, full maj.                                                                                       L  D                                       P  L W       V ESTG                     H    GA  V    P  D      V GV            S ASCTTN L P             G   T H  T  Q   D     D    R       P  T            L      G   R P    S                        A       G         VS D                                                                 ]

216264562Borreliaburgdorferi156a                           --------MKLAINGFGRIGRNVFKIAFERG---IDIVAINDLTDPKTLAHLLKYDST---FG--VYNK--KVESRDGAIVVDGREIKIIAERD-PKNLPWAKLGIDVVIESTGVFSS-ATSD------KGGYLDHVNHAGAKKVILTVPAKDEIK-TIVLGVNDHDINSDLKAVSNASCTTNCLAPLAKVLHESFGIEQGLMTTVHAYTNDQRILD-LPHSDLRRARAAALSIIPTSTGAAKAVGLVLPELKGK-LNGTSMRVPVPTGSIVDLTVQLKKKDVTKEEINSVLRKASETPELKGILGYTEDPIVSSDIKGNSHSSIVDGLETMVLEN----GFA-KVLSWYDNEFGYSTRVVDLAQKLVK------------   [335]
87307049BlastopirellulamarinaDSM3645                       ----MTVAVRVAINGFGRIGRLTFRNLIARG-KEFEVVAINDLTDNKMLANLLKYDSTHRRFPGTVEYDS-EGLTVNGV----KIRVF--EERN-PAALPWGDMGVDVVVESTGVF-TSRKTDA-----KAGYDSHLD-AGAKKVVLSAPAKDAPDLTCVLGVNDHELTADMKTVSNASCTTNCLAPVAKILNDSFGLKNGLMTTIHAYTNDQQVLD-LPHADPYRARAAALNIIPTSTGAAKAVGLVIPALKGK-LTGISMRVPVPTGSVVDLVANLDKS-VTKEEINAAMKAAAD-GPMKGILCYTEDPIVSSDIIGDPHSSIFAAPQTEVID-----GSLVKIVSWYDNEAGYSARTADLVSKLGNM-----------   [341]
189485150unculturedTermitegroup1bacteriumphylotypeRsD17    ------MAIKVGINGFGRIGRLVFRAAQNI--SDIKVVAVNDLIDVEYMAYMLKYDSVHGTFKGTVEVK-NGNLIVNGN----TIRVT-AEK-N-PADLKWSDAEAEYVVESTGLF-----------LSKDKALAHIN-AGAKYVVMSAPSKDDTPM-FVCGVNLDSYKKGTQFVSNASCTTNCLAPIAKVLNDKFSILDGLMTTVHATTATQKTVDGPSAKDWRGGRATSGNIIPSSTGAAKAVGKVIPQLNGK-LTGMSFRIPTLDVSVVDLTVNLAKP-ASYDEIKAAMKSASE-NELKGILGYTEDEVVSSDFVGDARTSIFDAKAGIALTNK-----FVKVVSWYDNEWGYSNKILDLISYMKKVNG---------   [335]
156708140MonocercomonoidesspAB                             ------MSIKVAINGFGRIGRVVFRILRQRK-DLFKVVAIHDLANGKALAHLLKWDSVYRKFNEPVEFIEAENKLKVGD--DL-IEVL-NERKD-PSELPWGPMGIDVVVESTGIYRARATP----K--KDGYDGHIK-AGAKKVIITVPTKDQCDATIVCGVNEEHLKPEHQCVSNASCTTNCLAPVAKVLNDTFGIVRGLMVTVHAYTNDQRICD-QIHDDLRRARHAACNVIPTTTGAAKAVGEVIPVLKGK-LDGYALRVPVPTGSCCDLTFIAEKP-VSKEAINAAMKAAAE-GPMKGILEYCEEPIVSSDIIQNHHSSIFDAQCTMVKDN------LVKIVSWYDNEWGYSCRVVDLMTKLMKL-----------   [341]
110189773MonocercomonoidesspPA203A                         ------MVIRVAINGFGRIGRIVFRILRQRK-DLFKIVAIHDLAAGKSLAHLLKWDTVYRKLDEPVSYRGSDGNIMVGD--DL-IYVL-GEKTD-PSGLPWDLLGIDVVIESTGIYRARAN----GK--KDGYDGHIK-AGAKKVIITVPTKDQCDATIVCGVNDEHLKPEHLCVSNASCTTNCLAPIAKVLNDTFGIVRGLMVTVHAYTNDQRICD-QIHDDLRRARHAACNIIPTTTGAAKAVGEVIPVLKGK-LDGYALRVPVPTGSCCDLTFVTEKP-ATKETVNAAIKAASQ-GAQKGIIEYCDEPIVSSDIIQNRHSSIFDAQCTMVKDD------LVKIVSWYDNEWGYSNRVVDLIAKVMGQSTCCCCCKDKC   [352]
113967771Trimastixpyriformis                               MSAPAAAPIRVAINGFGRIGRLVFRIMRRRS-AEFKIVAIHDLAPAASLVHLLKYDTTYRKFPEPVSVREADGNMLVGN--DI--VYCLGDKCD-PKDLPWAALGVDCVVESTGIYRARAT----G--TKDGYDGHLA-AGAKKVIITVPTKDVCDNTIVMGVNEAALRATDKCISNASCTTNCLAPVCRVLEERFGIVKGLMTTVHAYTNDQRVAD-QIHEDLRRARAAAMNIIPTTTGAAKAVAECLPVLKGK-LDGFALRVPVVTGSCVDLTWESRVD-VKKEEINAAIKAAAD-GPMRGILDYTAEPIVSSDIVGCQASSIFDGLSTMVI----GKR-LVKILSWYDNEWGYSERVVD----LMKFAFDRFPQ----   [351]
37572550Trichonymphaagilis                                 ------MPIKIAINGFGRIGRLVFRAIFELYPTECQVVAIHDLCPIKTNVHLLKYDSAHGRFKGDVKIGSDEKSFICSSGSTSWTVQNLSEKVG-PSELPWADLGVDFVLESTGFYKTAYKADASGKVTTDGYDGHIK-AGAKKVVLSVPASDAIQCTLVCGVNDEDLTPAVTCISNASCTTNCLGPVAKVINDNFHITSGFMTTVHSYTNDQKVAD-LMHSDLRRARAAAINIIPTSTGAAKALPIVVKALPPKCLDGLALRVPTITGSLVDLSVNVKEV-VTVDQVNAALKAASEDGPLKGILKYTEDEIVSTDIIHDPHSSILDSKLTKVIPNTSGNGTLVKVLSWYDNEWMYSCRCADIFKRLGSIK----------   [361]
237858267Metacoronymphasenta                               --------------------RLVFRACRKLYPKEVQVVAIHDLCDIKTNVHLLKFDTAHKIWPEPIVQT-AQDEFKIGDGPDAWVVKNIGGRLG-PSQLPWGDLGIDVVLESTGIFKKHAVV-ENGAVKSDGYDGHII-AGAKRVVLSVPSADEIECTLVLGVNNEDLKPDTKNISNASCTTNCLAPVVKVLNEAFGVFNGFMTTVHSYTNDQVVSD-VMHADLRRARAAAQNIIPTSTGAAIALPRVVKGLTPKSLDGISLRVPTLTGSLVDVTLNLKKT-VTIQEVNDALIAATKRPELEGILVFSTDPLVSSDIVDNPASSIVDGLSTKVINTEGAAGSLVKVLS---------------------------------   [322]
237858257Foainanana                                        --------------------RLVFRAVRKLYPTEVQVVAIHDLCDIKTNVHLLKFDTAHKIWPEPIVQT-GDDSFKVGDGADAWTVKNIGGRLG-PSQLPWAELGVDVVLESTGIFKKHAVV-DNGTVKSDGYDGHII-AGAKRVVLSVPSADEIECTLVLGVNNEDLKPETKNISNASCTTNCLAPVVKVLNEAFGVLNGFMTTVHSYTNDQVVSD-VMHADLRRARAAGQNIIPTSTGAAIALPRVVKGLTPKSLDGISLRVPTLTGSLVDVTLNLKKT-VTIQEVNDALIAATNRPELKGILVFSTDPLVSSDIVDNPASSIVDGLSTKVINTEGAA-----------------------------------------   [314]
237858239Joeniaannectens                                   --------------------RLVFRACRKLYPTEVQVVAIHDLCDLATNVHLLRFDTAHKKWPEPIKIT-GEDEFTVGQGANAWVVKNLGGRCG-PSELPWKAMGVDVVLESTGIFKTHAVV-TDGKVTKDGYDGHII-AGAKKVVLSVPSADEIECTLVLGVNDEDLKPETKCISNASCTTNCLAPVVKVLNDTFGVFNGFMTTVHSYTNDQVVSD-VMHRDLRRARAAAMNMIPTSTGAAIALPRVVHGLTPKSLDGLSIRVPTLTGSLVDVSLSLNKE-VTVEEVNNALKAASETPALKGILTFSTDPLVSSDIIDDPHSSIVDGLSTKVINTFGARGSLVKVLS---------------------------------   [322]
237858237Joeniaannectens                                   --------------------RLVFRACRALYPTEVQVVAIHDLCDINTNVHLLTFDTAHKKWPEPIKVT-GADEFTVGEGANAWVVKNLGGRLG-PSELPWKAMGVDVVLESTGIFKTHAVV-ADGKVTKDGYDGHLL-AGAKKVVLSVPSADEIECTLVLGVNDEDLKPETTCISNASCTTNCLAPVVKVLNDTFGVFNGFMTTVHSYTNDQVVSD-VMHRDLRRARAAAMNMIPTSTGAAIALPRVVHGLTPKSLDGLSIRVPTLTGSLVDVSLNLNKE-VTVEEVNNALKAAAETPALKGILMFSTDPLVSSDIIDDPHSSIVDGLSTKVINTPGAKGSLVEVLS---------------------------------   [322]
237858265StephanonymphaspCcStG14                           ------------------------------------------LCDLKTNIHLLKFDTAHKIWPESIVKT-ADDEFQVGDGAGAWKVESLGGRLG-PSQLPWADLGVDVVLESTGIFKKKAVL-EDGKVKSDGYDGHII-AGAKKVVLSVPSADEIECTLVLGVNNEDLTPATKCISNASCTTNCLAPLVKVLNDAFGVINGFMTTTHSYTNDQVVSD-VMHADLRRARAAAQNIIPTSTGAAIALPLVVKGLTPKSLDGISLRVPTLTGSLVDVSLNLKKV-VTIKEVNDALIAASELPELEGILVFSTDPLVSSDIVDNPASSIVDGLSTKVITTDGLPGSLVKVLSWYDNEWMYSCRCADIFKKLGEYIAAE-------   [326]
33465411Hypotrichomonasacosta                              -------------------GRLVFRAVRELYPNECQVVAVHDLSNVAVNAHLLKYDTAHGIFPEKIERT-GNNVFTVGEGPNMWTINSMEGSDG-PSKLPWKELGVDVVLESTGVFRKK------GTDTKEGYYGHIK-AGAKKVILSAPADDDIESTLVLGVNDSDLKPETQCISNASCTTNALGPVAQTIMEHFKITNGFMTTVHAYTNDQVVHD-GVHSDPRRARSACQNIVPTSTGIAKALPKVVRSLPSQSFNGISFRVPVVTGSLIDLTVLVEKK-CTRDEVNAALKTATLSGPLKGIMDYSEEPLVSSDIIHNQFSCVVDGLSTQVMDTKD--GSLIKILA---------------------------------   [316]
2511562Monocercomonassp                                    -------------------GRLVFRAVRRLYPTECQIVAIHDLCDIKTNVHLLKYDTAHRSFGEKIEIT-GADTFTVGEGSNVWTVKCIGGRLG-PSELPWGELGVDVVLESTGIFRRHLTKKADGSVDKDGYDGHIV-SGAKRVVLSVPSADEIECTLVLGVNDEDFTAAVKCVSNASCTTNCLAPVTKVINDQFKVLNGFMTTVHSYTNDQVVSD-VMHADLRRARAAAMNIIPTSTGAAIALPRVVKALPPKSMDGLSLRVPTITGSLVDVTFNVEKA-VTKEEVNNALKAACETPALKGIMKFTMDPIVSSDIIDDNHSSIVDGLSTMVLPNPKG-GSLVKVLS---------------------------------   [323]
2511560Tetratrichomonasgallinarum                          -------------------GRLVFRAVRALYPRDCQVVAIHDLCDLKTNAYLLRYDSAHRTFQEEITVNEQESTLTIGTGDDKWVVKSLGGRLN-PSQLPWKEMGIDVVLESTGIFRSKAVV-EDGKVVKDGYDGHIL-AGAKKVVLSVPSADEIECTLVLGVNDEDLKPETKCISNASCTTNCLGPVAKTLNNAFGIVSGFMTTVHSYTNDQVVAD-TMHKDLRRARAAGMNIIPTSTGAAIALPKVCHGLPKGSLDGFALRVPTITGSLVDLTVNVKAI-CTKEEVNAALKKATEEGSLKGIMTYVTDPIVSTDIIGCQYSSIVDSLSTKVLKNPEGFGTLVKVLS---------------------------------   [324]
2511558Trichomitusbatrachorum                              -------------------GRLVFRAIRERYAKDCQVVAIHDLCDLRTNVHLLKYDSAHGRFQDELKII-ADDAFTVGSGADMWTVKSVGGRIG-PSQLPWAELKVDVVLESTGIFRTKMVLKADGSVEKDGYDGHLK-AGAKKVVLSVPSADEIECTLVLGVNNEDLKKETSCISNASCTTNCLAPVAKTLMEHFEIINGFMTTVHSYTNDQVVAD-TVHKDLRRARSAAVNMIPTSTGAAIALPKVVHALPPKSMDGLSIRVPTVTGSIVDVTVNVKKA-CTVAEVNAALKAATESGPLVGIMKYTEDPIVSTDIISDPYSSIVDSQCTKVIPNPAG-GSLVKVLS---------------------------------   [323]
2511556Trichomitusbatrachorum                              -------------------GRLAFRAVRERYAKEIQIVAIHDIGDIKTNTHLLKYDSAHGKFTEEIKIL-SNDTFTVGTGDNLWTVKSLEGRTP-PSQLPWGEMQIDIVLESTGAFRRKLVLAPDGSVQNDGYDGHIR-AGAKKVLLSVPSLDEIDGVIVVGVSTNDLRKEMKCISAASCTTNCLAPIVKVLMEQFEVVCGFLTTVHAFTNDQIVADRTKHKDLRRARSAGINMIPTSTRAKFVLPKVIPGLKPGSMDGLSIRVPIITGSLVEVTAVVKKS-CTVAEVNGALRAATQSGPLVGILDYTEDPIVSTDIRSNPFSSIIDSISTKAIQIPTG-GTLVKVLS---------------------------------   [324]
2511554Tritrichomonasfoetus                                -------------------GRLVFRAVRDLYPKECQIVAVHDLCDIATNVHLLNYDSAHQRFPEQLTVT-AEDTFEVGTGSDKWVVKNLTGRLG-PSQLPWKELDVDVVLESTGLFRTHCVKGEDGSVTKDGYDGHLL-AGAKKVVLSVPSADEIECTLVLGVNDEDLKPDTNCISNASCTTNCLAPVIKVLNDTFGIRNGYMTTVHAYTNDQVVSD-IMHKDLRRARAAAMNIIPTSTGAAIALTRVVKNLTRGCMDGLALRVPAITGSLVDITVNTREK-VTKDQVNQALKAASESEALRGILGYTDEPIVSSDIIGDRHSSIVDSLSTMVLDNEKG-GSLVKVLS---------------------------------   [323]
2511552Tritrichomonasfoetus                                -------------------GRLVFRAVRTLYPTECQVVAIHDLCDIKTNVHLLNYDSAHRKFPEVVRVT-GEDTFEVGEGANKWVVKNIGGRLG-PSQLPWKELNVDVVLESTGIFRTHCVK-EGDNVTKDGYDGHIV-AGAKKVVLSVPSADEIECTLVLGVNDEDLKPDTTCISNASCTTNCLAPVVKTINDKFGVKNGFMTTVHSYTNDQVVSD-VMHKDLRRARAAAMNIIPTTTGAAIALPRVVKALAKGSMDGLSLRVPTITGSLVDVTVNTREA-VTKEQVNEALKAAAETPALKGILRYTTDPIVSSDIIDDNHSSIVDGLSTMVLPNPDG-GSLVKVLS---------------------------------   [322]
2511550Trichomonasvaginalis                                -------------------GRLVFRACRKLYPKDVQVVAIHDLGDIKTNVYLLKYDTAHRAFPEPVTVDEEKQEFTVGEGDDKWVVKSIGGRLG-PSQLPWKELGIDVVLESTGIFRSKAEV-VDGKVTKDGYDGHII-SGAKKVVLSVPSADEIECTLVLGVNDEDLKPETKCISNASCTTNCLGPVAKTLNNAFGIRNGFMTTVHSYTNDQVVAD-TMHKDLRRARAAGMNIIPTSTGAAIALPKVCHGLPPKSLDGFALRVPTITGSLVDLTVNVNAK-VTKEEVNAALKKATEEGSLKGIMTYVTDPIVSSDIIGCQYSSIVDALSTKVLPNPEGQGTLVKVLS---------------------------------   [324]
1915996Tritrichomonasfoetus                                ------MVVRIAINGFGRIGRLVFRAVRDLYPKECQIVAVHDLCDIATNVHLLNYDSAHQRFPEQLTVT-AEDTFEVGTGSDKWVVKNLTGRLG-PSQLPWKELDVDVVLESTGLFRTHCVKGEDGSVTKDGYDGHLL-AGAKKVVLSVPSADEIECTLVLGVNDEDLKPDTNCISNASCTTNCLAPVIKVLNDTFGIRNGYMTTVHAYTNDQVVSD-IMHKDLRRARAAAMNIIPTSTGAAIALTRVVKNLTRGCMDGLALRVPAITGSLVDITVNTREK-VTKDQVNQALKAASESEALRGILGYTDEPIVSSDIIGDRHSSIVDSLSTMVLDNEKG-GSLVKVLSWYDNEWMYSCRCADIFHHLEQYTK---------   [360]
432487Trichomonasvaginalis                                 -----------------RIGRLVFRACRKLYPKDIQVVAIHDLGDIKTNVYLLKYDTAHRAFPEPVTVDEAKQEFTVGEGADKWVVKSIGGRLG-PSQLPWKELGIDVVLESTGIFRTKAEKDAEGKIKKDGYDGHLV-SGAKKVVLSVPSADEIECTLVLGVNDEDLKPETKCISNASCTTNCLGPVAKTLNNAFGIRNGFMTTVHSYTNDQVVAD-TMHKDLRRARAAGMNIIPTSTGAAIALPKVCHGLPPKSLDGFALRVPTITGSLVDLTVNVNAK-VTKEEVNAALKKATEEGSLKGIMTYVTDPIVSSDIIGCQYSSIVDALSTKVLPNPEGQGTLVKVLSWYDNEWMYSCRCADIFHRLEKYL----------   [350]
HM217359Pentatrichomonashominis                            ------MVVKIAINGFGRIGRLVFRAIRQRYPTECQVVAIHDLCDIKTNSYLLRYDSAHRTFAEEVKVNEADSTMTIGEGASQWVVKVLGGRLG-PSELPWKEMGVDVVLESTGIFRRKAVVNY-GKVEKDGYDGHII-AGAKKVLLSVPSADEIECTLVLGVNDEDLKPETKCISNASCTTNCLGPVAKTINNAFGVINGFMTTVHSYTNDQVVAD-TMHSDLRRARAAAMNIIPTSTGAAIALPKVCHGLPPKSLDGFALRVPTITGSLVDVTFNVKAV-VTKEEVNAALKKATEEGSLKGIMSYTTDPIVSTDIIGNQYSSIVDGLSTKVLPNPEGFGTLVKVLSWYDNEWMYSCRCADIFHLLGKY-----------   [359]
237858259Caduceiaversatilis                                --------------------RLVFRAVRKLYPTEIQVVAIHDLCDIKTNVHLLKFDTAHKIWPEPIVQV-GDDAFKIGDGADAWTVKNIGGRLG-PSQLPWGDLGVDVVLESTGIFKKHAVV-ENGTVKSDGYDGHII-AGAKRVVLSVPSADEIECTLVLGVNDEDLKPDTKNISNASCTTNCLAPVVKVLNEAFGVFNGFMTTVHSYTNDQVVSD-VMHQDLRRARAAGQNIIPTSTGAAIALPKVVKGLTPKSLDGISLRVPTLTGSLVDVTLNLKKT-VTIQEVNDALIAATNRPELKGILVFSTDPLVSSDIVDNPASSIVDGLSTKVINTEGAAGSLVKVLS---------------------------------   [322]
237858243MacrotrichomonasspGfMG7                           --------------------RLVFRAVRKLYPNEVQVVAIHDLCPIATNVHLLKFDTAHKIWPEPIVQV-GEDQFKVGEGDTAWVVKNIGGRSS-PSQLPWAELGVDVVLESTGIFRKKAVI-EGDAVKTDGYDGHIR-AGAKRVVLSVPSADEIEVTLVLGVNDEDLKPTTINISNASCTTNCLAPVVKVLNEAFGVVNGFMTTVHSYTNDQVVSD-VMHADLRRARAAGQNIIPTSTGAAIALPKVVKGLTPKSLDGISLRVPTLTGSLVDVTLNLKKV-VDIKQVNDALIAAAERPELKGILVFSTDPLVSSDIIDNPASSIVDGLSTKVINVDGAPGSLVKVLSWYDNEWMYSCRCADIFHRLGQYLS---------   [346]
237858229MacrotrichomonasspGfMG19                          --------------------RLVFRAVRKLYPKDVQVVAVHDLCPIQTNVHLLKFDTAHKIWPEPIVQK-GDDTFQVGEGPNAWSVKNIGGRLG-PSELPWRDLGVDVVLESTGIFRKKAVV-ENGAVKADGYDGHIL-AGAKKVVLSVPSADEIECTLVLGVNDEDLKPTTTSISNASCTTNCLAPVVKVLNEAFGVFSGFMTTVHSYTNDQVVSD-VMHADLRRARAAGQNIIPTSTGAAIALPKVVKGLTPKSLDGLSLRVPTLTGSLVDVTLNLKKT-VTIDDVNNALIAASKRPELKGVLVYSTDPLVSSDIVDNPASSIVDGLSTKVINTEGTTGSLVKVLSWYDNEWKYSCRCADIFHKLGSYLK---------   [346]
121915340TrichomonasvaginalisG3                            ------MVVKVAINGFGRIGRLVFRACRKLYPKDIQVVAIHDLGDIKTNVYLLKYDTAHRAFPEPVTVDEAKQEFTVGEGADKWVVKSIGGRLG-PSQLPWKELGIDVVLESTGIFRTKAEKDAEGKIKKDGYDGHLV-SGAKKVVLSVPSADEIECTLVLGVNDEDLKPETKCISNASCTTNCLGPVAKTLNNAFGIRNGFMTTVHSYTNDQVVAD-TMHKDLRRARAAGMNIIPTSTGAAIALPKVCHGLPPKSLDGFALRVPTITGSLVDLTVNVNAK-VTKEEVNAALKKATEEGSLKGIMTYVTDPIVSSDIIGCQYSSIVDALSTKVLPNPEGQGTLVKVLSWYDNEWMYSCRCADIFHRLEKYL----------   [361]
121914146TrichomonasvaginalisG3                            ------MVVKVAINGFGRIGRLVFRACRKLYPKDIQVVAIHDLGDIKTNVYLLKYDTAHRAFPEPVTVDEAKQEFTVGEGADKWVVKSIGGRLG-PSQLPWKELGIDVVLESTGIFRTKAEKDAEGKIKKDGYDGHLV-SGAKKVVLSVPSADEIECTLVLGVNDEDLKPETKCISNASCTTNCLGPVAKTLNNAFGIRNGFMTTVHSYTNDQVVAD-TMHKDLRRARAAGMNIIPTSTGAAIALPKVCHGLPPKSLDGFALRVPTITGSLVDLTVNVNAK-VTKEEVNAALKKATEEGSLKGIMTYVTDPIVSSDIIGCQYSSIVDALSTKVLPNPEGQGTLVKVLSWYDNEWMYSCRCADIFHRLEKYL----------   [361]
121901272TrichomonasvaginalisG3                            ------MVVKVAINGFGRIGRLVFRACRKLYPKDIKVVAIHDLGDIKTNVYLLKYDTAHRAFPEPVTVDEVKQEFTVGEGADKWVVKSIGGRLG-PSQLPWKELGIDVVLESTGIFRTKAQKDAEGKITKDGYDGHLV-SGAKKVVLSVPSADEIECTLVLGVNDEDLKPETRCISNASCTTNCLGPVAKTLNNAFGIRNGFMTTVHSYTNDQVVAD-TMHKDLRRARAAGMNIIPTSTGAAIALPKVCHGLPPKSLDGFALRVPTITGSLVDLTVNVNAK-VTKEEVNAALKKATEEGSLKGIMTYVTDPIVSSDIIGCQYSSIVDALSTKVLPNPEGQGTLVKVLSWYDNEWMYSCRCADIFHRLEKYL----------   [361]
218117512Eucomonymphaimla                                  -------------NGFGRIGRLVFRAIRELYPTQCQVVAIHDLCPIATNVHLLKYDSAHGRFGEPIVVNADGKSFTVGTGANAWNVQNLDAKVG-PAELPWKALGVDYVLESTGFYKTKAVA-EGGKVTKDGYDGHIY-AGAKKVILSVPASDEIQCTLVCGVNDEDLTAAVTCISNASCTTNCLGPVAKVLNDNFKIVNGFTTTVHSYTNDQKVAD-NMHSDLRRARAAAVNIIPTSTGAAIALPIVVKGLPPKSLDGLAIRVPTVTGSCVDLTVNVQAT-VTVKDVNAALEKAAAAGPMKGILRYTTDPIVSTDIIHDEHSSIVDSGFTKVIANPAG-GSLVKVLAWYDNEP---------------------------   [335]
218117509Eucomonymphaimla                                  -------------NGFGSIGRLVFRAIRELYPTQCQVVAIHDLCPIATNVHLLKYDSAHGRFGEPIVVNADGKSFTVGTGANAWNVQNLDAKVG-PAELPWKALGVDYVLESTGFYKTKAVA-EGGKVTRDGYDGHIY-AGAKKVILSVPASDEIQCTLVCGVNDEDLTPAVTCISNASCTTNCLGPVAKVLNDNFKIINGFMTTVHSYTNDQKVAD-NMHSDLRRARAAAVNIIPTSTGAAIALPIVVKGLPPKSLDGLAIRVPTVTGSCVDLTVNVQAS-VTVKDVNAALEKAAAAGPMKGILKYTTDQIVSTDIIHDEHSSIVDSGFTKVIANPAG-GSLVKVLAWYDNET---------------------------   [335]
218117507TrichonymphaspHsT29                               -------------NGFGSIGRLVFRAIFELYPTECQVVAIHDLCPILTNVHLLKYDSAHGRFKGDVKVGADGKSFICSSGSTSWTVQNLSEKVG-PSELPWAELGVDFVLESTGFYKTAFKADESGKVTTDGYDGHIK-AGAKKVVLSVPASDKIDCTLVCGVNDEDLTPDVKCISNASCTTNCLGPVAKVINDNFHITSGFMTTVHSYTNDQKVAD-LMHSDLRRARAAAINIIPTSTGAAKALPIVVKNLPPKSLDGLALRVPTITGSLVDLSVNVKEV-VTVDQVNAALKAASEDGPLKGILKYTEDEIVSTDIIHDPHSSILDSKLTKVIPNTNGNGTLVKVLSWYDNEWMYSCRCADIFKRLGAL-----------   [353]
218117505TrichonymphaspHsT36                               -------------NGFGRIGRLVFRAIRELYPTECNVVAIHDLCPIKTNIHLLKYDSAHGVFKDPVILGADGKSFIIGTGLNAWNVQNLSERVG-PSELPWTQLGVDFVLESTGFYKTACKVDAAGKVIKDGYDGHIK-AGAKKVLLSVPASDKIDCTLVCGVNDEDLTPEVKCISNASCTTNCLGPIAKVINDNFHISNGFMTTVHSYTNDQKVAD-LMHDDLRRARAAAINIIPTSTGAAKALPIVVKDLPPKSLDGLALRVPTVTGSLVDLSVNVREV-VTVDQVNEALKTASEEGPLQGILKFTEDPIVSTDIVHDKHSSIVDGTLTKVIPNTNGNGTIVKVLSWY-------------------------------   [333]
218117503EucomonymphaspHsE15                               -------------NGFGRIGRLVFRAIRELYPTQTSVVAIHDLCPIKTNVHLLKYDSAHGTFKEPITINEDGKSLTVGSGPTAWNVKNLDERVG-PAQLPWKELGVDFVLESTGFYKVKAKV-QDGKVVSDGYDGHII-AGAKKVILSVPASDDIQCTLVCGVNDEDLTPAVTTISNASCTTNCLAPIAKVINDTFKIKNGFMTTVHSYTNDQKVAD-NMHADLRRARAAGINIIPTSTGAAIALPIVVHALPPKSLDGISLRVPTITGSLVDLTVNVEKA-VTVAEVNKAIETAAASGPFLGIIKYVTDPIVSTDVIHDPYSSIFDSSLTKVIPNKDG-GSLVKVLSWYDNEWMYSCRCADIFIRLSKL-----------   [351]
218117501EucomonymphaspHsE38                               -------------NGFGRIGRLVFRAIRELYPAQCSVVAIHDLCPIKTNIHLLKYDSAHGTFKEPITLNEDGKSFTVGTGPTAWNVKNLDEKVG-PPQLPWKDLGVDFVLESTGFFKVRAKV-QDGKVVSDGYDGHII-AGAKKVILSVPASDDIECTLVCGVNDEDLTPAVKTISNASCTTNCLGPVAKVINDNFKIKNGFMTTVHSYTNDQKVAD-NMHSDLRRARAAGINIIPTSTGAAIALPIVVHALPPKSLDGLALRVPTITGSLVDLTVNVEAS-VTPADVNKAIEAAATSGPMVGILKYVTDPIVSTDVIHDPYSSIFDSSLTKVIPNKDG-GSLVKVLSWYDNGWMYSCRCADIFVRLSKL-----------   [351]
218117499Teranymphamirabilis                               --------------------RLVFRAIRELYPTQTSVVAIHDLCPIKTNIHLLKYDSAHGTFKDPITLNEDGKSFTVGTGPTAWNVKNLDERVG-PSQLPWKDLEVDSVLESTGFYKTRAKV-QDGNVVSDGYDGHII-AGAKKVILSVPASDDIECTLVCGVNDEDLTPAVKTISNASCTTNCLGPIAKVINDNFKIKNGFMTTVHSYTNDQKVAD-NMHSDLRRARAAGINIIPTSTGAAIALPIVVHALPPKSLDGLALRVPTITGSLVDLTVNVEKA-VTVADVNKAIEAAATSGPMVGILKYVTDPIVSTDIIHDPHSSVFDSSLTKVIPNKDG-GTLVKVLSWYDNEWMYSCRCADIFVRLSKL-----------   [344]
218117497Trichonymphaacuta                                 -------------NGFGRIGRLVFRAVRELYPTECQIVAIHDLCPIKTNIHLLQYDSAHGVFGDKVSLNADGKSFTVGEGANSWNVQNLSERVG-PSDLPWASLGVDFVLESTGFYKTRAVQ-DGGKVTKDGYDGHII-AGAKKVILSVPASDEIECTLVCGVNDDDLKPDTKTISNASCTTNCLGPIAKVINDNFHITSGFMTTVHSYTNDQKVAD-NMHEDLRRARAAAINIIPTSTGAAKALPLVVHGLPKNSLDGLALRVPTITGSLVDLSVNVTEV-VTRDQVNAALKAAAEDGPLKGILKFQIDPIVSTDIIHDPHSSIVDSLLTKVIPNTNGNGTLVKVLSWYDNEWMYSCRCADIFVRLSKL-----------   [352]
218117494Trichonymphaacuta                                 -------------NGFGRIGRLVFRAVRELYPTECQIVAIHDLCPIKTNIHLLQYDSAHGVFADKVALNADGKSFTVGEGENSWNVQNLSERVG-PSDLPWASLGVDFVLESTGFYKTRAVQ-DGGKVTKDGYDGHII-AGAKKVILSVPASDEIECTLVCGVNDDDLKPDTKTISNASCTTNCLGPIAKVINDNFHITSGFMTTVHSYTNDQKVAD-NMHEDLRRARAAAINIIPTSTGAAKALPLVVHGLPKNSLDGLALRVPTITGSLVDLSVNVTEV-VTRDQVNAALKAAAENGPLKGILKYQVDPIVSSDIIHDPHSSILDSLLTKVIPNTAGNGTLVKVLSWYDNEWMYSCRCADIFVRLSKL-----------   [352]
128168612StephanonymphaspNk3                               --------------------RLVFRACRKLYPSEVQVVAIHDLCDLKTNIHLLKFDTAHKIWPEPIVKT-AEDEFQIGEGPDAWTVKSIGGRLG-PSQLPWAELGVDVVLESTGTFRKKAVV-EDGQVKSDGYDGHII-SGAKKVVLSVPSADEIECTLVLGVNNEDLTPATKCISNASCTTNCLAPLVKVLNEAFGVINGFMTTTHSYTNDQVVSD-VMHADLRRARAAAQNIIPTSTGAAIALPRVVKGLTPKSLDGLSLRVPTLTGSLVDVSLNLKKV-VTIQEVNDALIAATRTPELQGILIFSTDPLVSSDIVDNPASSIVDGLSTKVITTPGLPGSLVKVLSWYDNEWMYSCRCADIFKKLGEYIAAE-------   [348]
128168607StephanonymphaspNk3                               --------------------RLVFRACRKLYPTEVQVVAIHDLCDLKTNIHLLKFDTAHKIWPEPIVKT-ADDEFQIGDGPDAWKVKSIGGRLG-PSQLPWADLGVDVVLESTGIFKKKAVL-EDGKVKSDGYDGHII-SGAKKVVLSVPSADEIECTLVLGVNNEDLTPATKCISNASCTTNCLAPLVKVLNEAFGVINGFMTTTHSYTNDQVVSD-VMHADLRRARAAAQNIIPTSTGAAIALPRVVKGLTPKSLDGISLRVPTLAGSLVDVSLNLKKV-VTIQEVNDALIAATKTPELQGILVFSTDPLVSSDIVDNPASSIVDGLSTKVITTPGLPGSLVKVLSWYDNEWMYSCRCADIFKKLGEYIAAE-------   [348]
128168602StephanonymphaspNk3                               --------------------RLVFRACRKLYPTEVQVVAIHDLCDLKTNIHLLKFDTAHKIWPESIVQT-ADDEFQIGDGPGAWTVKSIGGRLG-PSQLPWAELGVDVVLESTGIFRKKAVI-EDGKVKADGYDGHIV-SGAKKVVLSVPSADEIECTLVLGVNNEDLTPATKCISNASCTTNCLAPLVKVLNEAFGVINGFMTTTHSYTNDQVVSD-VMHADLRRARAAAQNIIPTSTGAAIALPRVVKGLTPKSLDGLSLRVPTLTGSLVDVSLNLKKV-VTIQEVNDALIAATKTPELQGILVFSTDPLVSSDIVDNPASSIVDGLSTKVITTPGLPGSLVKVLSWYDNEWMYSCRCADIFKKLGEYLAAE-------   [348]
128168598DevescovinaspNk9                                  --------------------RLVFRAVRKLYPKEVQVIAIHDLCDIKTNVHLLKFDTAHNIWPEPIIQT-SGDEFRVGDGPDAWTVKNIGGRLG-PSQLPWGELGIDVVLESTGIFKKHAVV-ENGAVKSDGYDGHII-AGAKRVVLSVPSADEIECTLVLGVNDEDLKPDTKNISNASCTTNCLAPVVKVLNEAFGVFNGFMTTVHSYTNDQVVSD-VMHADLRRARAAGQNIIPTSTGAAIALPKVVKGLTPKCLDGISLRVPTLTGSLVDVTLNLKKT-VTIEEVNKALTDAASRPELKGVLVFSTDPLVSSDIVDNPASSIVDGLSTKVINTEGAAGSLVKVLSWYDNEWMYSCRCADIFFKLGTYLK---------   [346]
128168593DevescovinaspNk9                                  --------------------RLVFRAIRKLYPTEVQVVAIHDLCEIKTNVHLLKFDTAHKIWPEPIVQT-GEDTFKVGDGADAWTVKNIGGRLS-PSQLPWADLGVDIVLESTGIFKKHAVV-ENGAVKSDGYDGHII-AGAKRVVLSVPSADEIECTLVLGVNNEDLKPDTKNISNASCTTNCLAPVVKVLNEAFGVFNGFMTTVHSYTNDQVVSD-VMHADLRRARAAGQNIIPTSTGAAIALPRVVKGLTPKSLDGISLRVPTLTGSLVDVTLNLKKT-VTVQEVNDALIAATNRPELKGILVFSTDPLVSSDIVDNPASSIVDGLSTKVINTEGAAGSLVKVLSWYDNEWMYSCRCADIFFKLGEYLK---------   [346]
128168587Spirotrichonymphaleidyi                           ------MVVRIAINGFGRIGRLVFRAVRKLYPTECQVVAIHDLFAIDVNIHLLKYDSAHGTWPEPITKI-DNEHFQVGEGPTAWKVENMVGRIH-PKDLKWGEKKVDVVLESTGVYKTKAQKGPDGKVTRDGYDGHIA-AGAKKVVLSVPAGDEIECTLVLGVNDEDVKPTTTMISNASCTTNCLAPITKIINSKWKIITGFMTTVHAYTNDQQVAD-LAHQDMRRARAAAQNIIPTSTGAAKALPIVVHDLRPKSLDGISIRVPVITGSLVDTSFNVEGT-PTRDEINAALKAATLEGPLKGILGYTEDAIVSSDIINCTLSSIVDSLETKVIPNPDGKSALVKVLSWYDNEAGYSARCADIFHRIGTM-----------   [359]
128168585Holomastigotoidesmirabile                         ------SVVKIAINGFGRIGRLVFRAVRKLYPTECQIVAIHDLLDIKTNVHLLKYDSAHGQLGESIEIT-GPDTFTVGTGPTAWVVKNIVGRID-PWQLPWKELGVDVVLESTGVYKTKANIGADGKVIKDGYDGHIK-AGARKVVLSVPAGDEIECTLVLGVNNEDLKPETQHISNASCTTNCLAPVTKIIHQKWKVVNGFMTTVHAYTNDQQVAD-LAHADLRRARAAGQNIIPTSTGAAKALPIVVKGLRPKSLDGISIRVPVITGSLVDTSFNVEGQ-PTAAEVNQALKEASESGPLKGILSYVTDPIVSSDIINSTFSSIVDSLETKVIPHPNG-GAIVKVLSWYDNEAGYSARCADIFHLIGNQ-----------   [358]
128168579Pseudotrichonymphagrassii                         ---------KIAINGFGRIGRLVFRAIRELYPVECKVVAIHDLCPIKTNIHLLKYDSAHGVFKEDIVLGADGKSFIVGTGANQWVVQNLDEKVG-PAGLPWKELGVDFVLESTGFFKTKAKVGPDGKVTSDGYDGHII-AGAKKVILSVPASDDIQCTLVCGVNDEDLKPEITTISNASCTTNCLGPVAKVINDAFKIKNGFMTTVHSYTNDQKVAD-NMHSDLRRARAAAINIIPTSTGAAIALPIVVKGLPPKSLDGIALRVPTITGSLVDLTVNVEAT-VTKDDVNKAVEAASKTNALKGILKYVTDPIVSTDIIHDPHSSVFDSQLTKVIPNKDG-GSLVKVLSWYDNEWMYSCRCADIFVRLSKL-----------   [356]
154416186TrichomonasvaginalisG3                            ------MVVKVAINGFGRIGRLVFRACRKLYPKDIQVVAIHDLGDIKTNVYLLKYDTAHRAFPEPVTVDEAKQEFTVGEGADKWVVKSIGGRLG-PSQLPWKELGIDVVLESTGIFRTKAEKDAEGKIKKDGYDGHLV-SGAKKVVLSVPSADEIECTLVLGVNDEDLKPETKCISNASCTTNCLGPVAKTLNNAFGIRNGFMTTVHSYTNDQVVAD-TMHKDLRRARAAGMNIIPTSTGAAIALPKVCHGLPPKSLDGFALRVPTITGSLVDLTVNVNAK-VTKEEVNAALKKATEEGSLKGIMTYVTDPIVSSDIIGCQYSSIVDALSTKVLPNPEGQGTLVKVLSWYDNEWMYSCRCADIFHRLEKYL----------   [361]
154413810TrichomonasvaginalisG3                            ------MVVKVAINGFGRIGRLVFRACRKLYPKDIQVVAIHDLGDIKTNVYLLKYDTAHRAFPEPVTVDEAKQEFTVGEGADKWVVKSIGGRLG-PSQLPWKELGIDVVLESTGIFRTKAEKDAEGKIKKDGYDGHLV-SGAKKVVLSVPSADEIECTLVLGVNDEDLKPETKCISNASCTTNCLGPVAKTLNNAFGIRNGFMTTVHSYTNDQVVAD-TMHKDLRRARAAGMNIIPTSTGAAIALPKVCHGLPPKSLDGFALRVPTITGSLVDLTVNVNAK-VTKEEVNAALKKATEEGSLKGIMTYVTDPIVSSDIIGCQYSSIVDALSTKVLPNPEGQGTLVKVLSWYDNEWMYSCRCADIFHRLEKYL----------   [361]
123470613TrichomonasvaginalisG3                            ------MVVKVAINGFGRIGRLVFRACRKLYPKDIKVVAIHDLGDIKTNVYLLKYDTAHRAFPEPVTVDEVKQEFTVGEGADKWVVKSIGGRLG-PSQLPWKELGIDVVLESTGIFRTKAQKDAEGKITKDGYDGHLV-SGAKKVVLSVPSADEIECTLVLGVNDEDLKPETRCISNASCTTNCLGPVAKTLNNAFGIRNGFMTTVHSYTNDQVVAD-TMHKDLRRARAAGMNIIPTSTGAAIALPKVCHGLPPKSLDGFALRVPTITGSLVDLTVNVNAK-VTKEEVNAALKKATEEGSLKGIMTYVTDPIVSSDIIGCQYSSIVDALSTKVLPNPEGQGTLVKVLSWYDNEWMYSCRCADIFHRLEKYL----------   [361]
123423481TrichomonasvaginalisG3                            ------MVVKVAINGFGRIGRLVFRACRKLYPKDVQVVAIHDLGDIKTNVYLLKYDTAHRAFPEPVTVDEAKQEFTVGEGADKWVVKSIGGRLG-PSQLPWKEFGIDVVLESTGIFRTKAEKDAEGKITKDGYDGHLV-SGAKKVVLSVPSADEIECTLVLGVNDEDLKPETKCISNASCTTNCLGPVAKTLNNAFGIRNGFMTTVHSYTNDQVVAD-TMHKDLRRARAAGMNIIPTSTGAAIALPKVCHGLPPKSLDGFALRVPTITGSLVDLTVNVNAK-VTKEEVNAALKKATEEGSLKGIMTYVTDPIVSSDIIGCQYSSIVDALSTKVLPNPEGQGTLVKVLSWYDNEWMYSCRCADIFHRLEQYL----------   [361]
123384282TrichomonasvaginalisG3                            ------MVVKVAINGFGRIGRLVFRACRKLYPKDVQVVAIHDLGDIKTNVYLLKYDTAHRAFPEPVTVDEAKQEFTVGEGADKWVVKSIGGRLG-PSQLPWKEFGIDVVLESTGIFRTKAEKDAEGKITKDGYDGHLV-SGAKKVVLSVPSADEIECTLVLGVNDEDLKPETRCISNASCTTNCLGPVAKTLNNAFGIRNGFMTTVHSYTNDQVVAD-TMHKDLRRARAAGMNIIPTSTGAAIALPKVCHGLPPKSLDGFALRVPTITGSLVDLTVNVNAK-VTKEEVNAALKKATEEGSLKGIMTYVTDPIVSSDIIGCQYSSIVDALSTKVLPNPEGQGTLVKVLSWYDNEWMYSCRCADIFHRLEKYL----------   [361]
121887955TrichomonasvaginalisG3                            ------MVVKVAINGFGRIGRLVFRACRKLYPKDVQVVAIHDLGDIKTNVYLLKYDTAHRAFPEPVTVDEAKQEFTVGEGADKWVVKSIGGRLG-PSQLPWKEFGIDVVLESTGIFRTKAEKDAEGKITKDGYDGHLV-SGAKKVVLSVPSADEIECTLVLGVNDEDLKPETKCISNASCTTNCLGPVAKTLNNAFGIRNGFMTTVHSYTNDQVVAD-TMHKDLRRARAAGMNIIPTSTGAAIALPKVCHGLPPKSLDGFALRVPTITGSLVDLTVNVNAK-VTKEEVNAALKKATEEGSLKGIMTYVTDPIVSSDIIGCQYSSIVDALSTKVLPNPEGQGTLVKVLSWYDNEWMYSCRCADIFHRLEQYL----------   [361]
121879664TrichomonasvaginalisG3                            ------MVVKVAINGFGRIGRLVFRACRKLYPKDVQVVAIHDLGDIKTNVYLLKYDTAHRAFPEPVTVDEAKQEFTVGEGADKWVVKSIGGRLG-PSQLPWKEFGIDVVLESTGIFRTKAEKDAEGKITKDGYDGHLV-SGAKKVVLSVPSADEIECTLVLGVNDEDLKPETRCISNASCTTNCLGPVAKTLNNAFGIRNGFMTTVHSYTNDQVVAD-TMHKDLRRARAAGMNIIPTSTGAAIALPKVCHGLPPKSLDGFALRVPTITGSLVDLTVNVNAK-VTKEEVNAALKKATEEGSLKGIMTYVTDPIVSSDIIGCQYSSIVDALSTKVLPNPEGQGTLVKVLSWYDNEWMYSCRCADIFHRLEKYL----------   [361]
;
END;
