# Supplementary material for: Phylogeny of Parasitic Parabasalia and Free-Living Relatives Inferred from Conventional Markers vs. Rpb1, a Single-Copy Gene
Source: PLoS One. 2011 Jun 9;6(6):e20774. doi: 10.1371/journal.pone.0020774 (PMC3111441; doi:10.1371/journal.pone.0020774)
Supplement: Dataset S5 — Complete alignment of parabasalid EF1α nucleotide sequences in FASTA format. (FASTA) [file pone.0020774.s010.txt]

[EF1-alpha, Parabasalia, Figure 5A]
[Shehre-Banoo Malik, Cynthia D. Brochu, Ivana Bilic, Jing Yuan, Michael Hess, John M. Logsdon Jr., and Jane M. Carlton]
[Phylogeny of parasitic Parabasalia and free-living relatives inferred from conventional markers vs. Rpb1, a single-copy gene. PLOS One (2011) doi 10.1371/journal.pone.0020774. sbmalik@dal.ca]

>50408864+32156468TvaginalisATCC30326
------------------------------------------------------------
------------------------------------------------------------
------------------------------------------------------------
------------------------------------------------------------
------------------------------------------------------------
------------------------------------------------------------
---GAGCATATCAATATTGTCGTTATCGGACACGTCGATGCAGGCAAGTCCACAACAACA
GGCCACCTCATCTACAAGTGCGGCGGTCTCGATAAGCGTAAACTTGCTGCCATCGAAAAG
GAAGCTGAACAACTCGGCAAGTCCTCCTTCAAGTACGCTTTCGTTATGGACTCCCTCAAG
GCTGAACGTGAGCGTGGTATCACAATCGATATCTCCCTCTGGAAGTTCGAAGGCCAGAAG
TTCTCCTTCACCATCATCGATGCCCCAGGACACCGTGACTTCATCAAGAACATGATCACA
GGCACATCCCAGGCTGATGCTGCTATCCTTGTCATCGACTCCACACTCGGTGGCTTCGAA
GCTGGTATCGCTGAACAAGGCCAGACACGTGAACACGCTCTTCTTGCCTTCACCCTTGGT
ATCAAGCAGGTCATTGTCGCCGTCAACAAGATGGATGACAAGACAGTCAACTACAACAAG
GCTCGTTTCGACGAAATCACAGCCGAAATGACACGTATCCTTACAGGCATCGGCTACAAG
CCAGAAATGTTCCGCTTCGTCCCAATCTCCGGCTGGGCTGGCGACAACATGACAGAGAAG
TCTCCAAACATGCCATGGTAC-AATGGCCCATACCTTCTTGAAGCCCTCGATTCCCTTCA
GCCACCAAAGCGCCCATTCGACAAGCCACTCCGTCTTCCACTCCAGGATGTCTACAAGAT
CAACGGTATCGGTACAGTTCCAGTCGGCCGTGTCGAATCCGGCACAATGAAGCCAGGCAT
GATAGTTAACTTCGCCCCATCCACAGTTACAGCTGAAGTTAAGTCCATCGAAATGCACCA
CGAATCCCTTCCAGAGGCTCTTCCAGGTGACAACATCGGCTTCAACGTCAAGAACGTTTC
CACAGCTGATGTCAAGCGTGGCTACGTCGTTGGTGATACAAAGCGTGACCCACCAGTCGA
ATGCGCTTCCTTCACAGCTCAGATGATCATCTCCAACCACCCAGGCAAGATCCACGCCGG
CTACCAGCCAGTTTTCGACTGCCACACAGCCCACATCGCCTGCAAGTTCGACAAGCTCAT
CCAGCGTATCGATCGTCGCCACGGCAAGAAGGCTACAGAGAACCCAGAATACATTCAGAA
GGATGATGCCGCTATCGTCGAGGTTGTCCCATCCAAGCCACTCGTCGTCGAGTCCTTCCA
GGAGTACCCACCACTCGGCCGTTTCGCCATCCGTGATATGAAGCAGACAGTCGCTGTCGG
CGTTATCCGTTCCGTCAACAAGAAGCCAAACCCAATCAAGTAA-----------------
-------------------------------
>HM217352TvaginalisT1EF1Aa
------------------------------------------------------------
------------------------------------------------------------
------------------------------------------------------------
------------------------------------------------------------
------------------------------------------------------------
------------------------------CGGGGACTTTGTTTTCTCATGGGTAAGGAG
AAAGAGCATATCAATATTGTCGTTATCGGACACGTCGATGCAGGCAAGTCCACAACAACA
GGCCACCTCATCTACAAGTGCGGCGGTCTCGATAAGCGTAAACTTGCTGCCATCGAAAAG
GAAGCTGAACAACTCGGCAAGTCCTCCTTCAAGTACGCTTTCGTTATGGACTCCCTCAAG
GCTGAACGTGAGCGTGGTATCACAATCGATATCTCCCTCTGGAAGTTCGAAGGCCAGAAG
TTCTCCTTCACCATCATCGATGCCCCAGGACACCGTGACTTCATCAAGAACATGATCACA
GGCACATCCCAGGCTGATGCTGCTATCCTTGTCATCGACTCCACACTCGGTGGCTTCGAA
GCTGGTATCGCTGAACAAGGCCAGACACGTGAACACGCTCTTCTTGCCTTCACCCTYGGY
ATCAAGCAGGTCATTGTCGCCGTCAACAAGATGGATGACAAGACAGTCAACTACAACAAG
GCTCGTTTCGACGAAATCACAGCCGAAATGACACGYATCCTTACAGGCATCGGCTACAAG
CCAGAAATGTTCCGCTTCGTCCCAATCTCCGGCTGGGCTGGCGACAACATGACAGAGAAG
TCTCCAAACATGCCATGGTAC-AATGGCCCATACCTTCTTGAAGCCCTCGATTCCCTTCA
GCCACCAAAGCGCCCATTCGACAAGCCACTCCGTCTTCCACTCCAGGATGTCTACAAGAT
CAACGGTATCGGTACAGTTCCAGTCGGCCGTGTCGAATCCGGCACAATGAAGCCAGGCAT
GATAGTTAACTTCGCCCCATCCACAGTTACAGCTGAAGTTAAGTCCATCGAAATGCACCA
CGAATCCCTTCCAGAGGCTCTTCCAGGTGACAACATCGGCTTYMACGTCAAGAACGTTTC
CACAGCTGATGTCAAGCGTGGCTACGTCGTTGGTGATACAAAGCGTGACCCACCAGTCGA
ATGCGCTTCCTTCACAGCTCAGATGATCATCTCCAACCACCCAGGCAAGATCCACGCCGG
CTACCAGCCAGTTTTCGACTGCCATACAGCCCACATCGCCTGCAAGTTCGACAAGCTCAT
CCAGCGTATCGATCGTCGCCACGGCAAGAAGGCTACAGAGAACCCAGAATACATTCAGAA
GGATGATGCCGCTATCGTCGAGGTTGTCCCATCCAAGCCACTCGTCGTCGAGTCCTTCCA
GGAGTACCCACCACTCGGCCGTTTCGCCATCCGTGATATGAAGCAGACAGTCGCTGTCGG
CGTTATCCGTTCCGTCAACAAGAAGCCAAACCCAATCAAGTAA-----------------
-------------------------------
>123505318_TVAG067400_TvaginalisG3
------------------------------------------------------------
------------------------------------------------------------
------------------------------------------------------------
------------------------------------------------------------
------------------------------------------------------------
------------------------------------------------------------
---GAGCATATCAATATTGTCGTTATCGGACACGTCGATGCAGGTAAGTCCACAACAACA
GGCCACCTCATCTACAAGTGCGGCGGTCTCGATAAGCGTAAACTTGCTGCCATCGAAAAG
GAAGCTGAACAACTCGGCAAGTCCTCCTTCAAGTACGCTTTCGTTATGGACTCCCTCAAG
GCTGAACGTGAGCGTGGTATCACAATCGATATCTCCCTCTGGAAGTTCGAAGGCCAGAAG
TTCTCCTTCACCATCATCGATGCCCCAGGACACCGTGACTTCATCAAGAACATGATCACA
GGCACATCCCAGGCTGATGCTGCTATCCTTGTCATCGACTCCACACTCGGTGGCTTCGAA
GCTGGTATCGCTGAACAAGGCCAGACACGTGAACACGCTCTTCTTGCCTTCACCCTTGGT
ATCAAGCAGGTCATTGTCGCCGTCAACAAGATGGATGACAAGACAGTCAATTACAACAAG
GCTCGTTTCGACGAAATCACAGCAGAAATGACACGTATCCTTACAGGCATCGGCTACAAG
CCAGAAATGTTCCGCTTCGTCCCAATCTCCGGCTGGGCTGGCGACAACATGACAGAGAAG
TCTCCAAACATGCCATGGTAC-AATGGCCCATACCTTCTTGAAGCCCTCGATTCCCTTCA
GCCACCAAAGCGCCCATTCGACAAGCCACTCCGTCTTCCACTCCAGGATGTCTACAAGAT
CAACGGTATCGGTACAGTTCCAGTCGGCCGTGTCGAATCCGGCACAATGAAGCCAGGCAT
GATCGTTAACTTCGCCCCATCCACAGTTACAGCTGAAGTTAAGTCCATCGAAATGCACCA
CGAATCCCTTCCAGAGGCTCTTCCAGGTGACAACATCGGCTTCAACGTCAAGAACGTTTC
CACAGCTGATGTCAAGCGTGGCTACGTCGTTGGTGATACAAAGCGTGACCCACCAGTCGA
ATGCGCTTCCTTCACAGCTCAGATGATCATCTCCAACCACCCAGGCAAGATCCACGCCGG
CTACCAGCCAGTTTTCGACTGCCACACAGCCCACATCGCCTGCAAGTTCGACAAGCTCAT
CCAGCGTATCGATCGTCGCCACGGCAAGAAGGCTACAGAGAACCCAGAATACATTCAGAA
GGATGATGCCGCTATCGTCGAGGTTGTCCCATCCAAGCCACTCGTCGTCGAGTCCTTCCA
GGAGTACCCACCACTCGGCCGTTTCGCCATCCGTGATATGAAGCAGACAGTCGCTGTCGG
CGTTATCCGTTCCGTCAACAAGAAGCCAAACCCAATCAAGTAAATTACCATTACTAACAA
TAAAGACTACGAACATTTCTCACTTAA----
>4321667TvaginalisNIHC1a
------------------------------------------------------------
------------------------------------------------------------
------------------------------------------------------------
------------------------------------------------------------
------------------------------------------------------------
------------------------------------------------------------
---------------------------------GTCGATGCAGGCAAGTCCACAACAACA
GGCCACCTCATCTACAAGTGCGGCGGTCTCGATAAGCGTAAACTTGCTGCCATCGAAAAG
GAAGCTGAACAACTCGGCAAGTCCTCCTTCAAGTACGCTTTCGTTATGGACTCCCTCAAG
GCTGAACGTGAGCGTGGTATCACAATCGATATCTCCCTCTGGAAGTTCGAAGGCCAGAAG
TTCTCCTTCACCATCATCGATGCCCCAGGACACCGTGACTTCATCAAGAACATGATCACA
GGCACATCCCAGGCTGATGCTGCTATCCTTGTCATCGACTCCACACTCGGTGGCTTCGAA
GCCGGTATCGCTGAACAAGGCCAGACACGTGAACACGCTCTTCTTGCCTTCACCCTTGGT
ATCAAGCAGGTCATTGTCGCCGTCAACAAGATGGATGACAAGACAGTCAACTACAACAAG
GCCCGTTTCGACGAAATCACAGCCGAAATGACACGTATCCTTACAGGCATCGGCTACAAG
CCAGAAATGTTCCGCTTCGTCCCAATCTCCGGCTGGGCTGGCGACAACATGACAGAGAAG
TCTCCAAACATGCCATGGTAC-AATGGCCCATACCTTCTTGAAGCCCTCGATTCCCTTCA
GCCACCAAAGCGCCCATTCGACAAGCCACTCCGTCTTCCACTCCAGGATGTCTACAAGAT
CAACGGTATCGGTACAGTTCCAGTCGGCCGTGTCGAATCCGGCACAATGAAGCCAGGCAT
GATCGTTAACTTCGCCCCATCCACAGTTACAGCTGAAGTTAAGTCCATCGAAATGCACCA
CGAATCCCTTCCAGAGGCTCTTCCAGGTGACAACATCGGCTTCAACGTCAAGAACGTTTC
CACAGCTGATGTCAAGCGTGGCTACGTCGTTGGTGATACAAAGCGTGACCCACCAGTCGA
ATGCGCTTCCTTCACAGCTCAGATGATCATCTCCAACCACCCAGGCAAGATCCACGCTGG
CTACCAGCCAGTTTTCGACTGCCACACAGCTCACATCGCCTGCAAGTTCGACAAGCTCAT
CCAGCGTATCGATCGTCGCCACGGCAAGAAGGCTACAGAGAACCCAGAATACATTCAGAA
GGATGATGCCGCTATCGTCGAGGTTGTCCCATCCAAGCCACTCGTCGTCGAGTCCTTCCA
GGAGTACCCACCACTCGGCCGTTTCGCCATCCGTGATATGAAGCAGACAGTCGCTGTCGG
CGTTATCCGTTCCGTCAACAAGAAGCCAAACCCAATCAAGTAAATTACCATTACTAACAA
TAAAGACTACGAACA----------------
>50407353+32156600TvaginalisATCC30326
------------------------------------------------------------
------------------------------------------------------------
------------------------------------------------------------
------------------------------------------------------------
------------------------------------------------------------
------------------------------------------------------------
---GAGSATATCAATATTGTCGTTMTCGKRMACGTCGATGCWGGCAAGTCCACAACAACA
GGCCACCTCATCTACAAGTGCGGCGGTCTCGATAAGCGTAAACTTGCTGCYATCGAAAAG
GAAGCTGAACAACTCGGCAAGTCCTCCTTCAAGTACGCYTTCGTTATGGACTCCCTCAAG
GCTGAACGTGAGCGTGGTATCACAATYGATATCTCCCTCTGGAAGTTCGAAGGCCAGAAG
TTCTCCTTCACMATCATYGATGCCCCAGGACACCGTGACTTCATCAAGAACATGATCACA
GGCACATCCCAGGCTGATGCTGCTATCCTTGTCATCGACTCCACACTCGGTGGYTTCGAA
GCYGGTATCGCTGAACAAGGCCAGACACGTGAACACGCTCTTCTTGCCTTCACMCTYGGY
ATCAAGCAGGTCATTGTCGCCGTCAACAAGATGGATGACAAGACAGTCAACTACAACAAG
GCYCGTTTCGACGAAATCACAGCCGAAATGACACGYATCCTTACAGGCATCGGCTACAAG
CCAGAAATGTTCCGCTTCGTCCCAATCTCCGGCTGGGCTGGCGACAACATGACAGAGAAG
TCTCCAAACATGCCATGGTAC-AATGGCCCATACCTTCTTGAAGCCCTCGATTCCCTTCA
GCCACCAAAGCGCCCATTCGACAAGCCACTCCGTCTTCCACTCCAGGATGTCTACAAGAT
CAACGGTATCGGTACAGTTCCAGTCGGCCGTGTCGAATCCGGCACAATGAAGCCAGGCAT
GATCGTTAACTTCGCCCCATCCACAGTTACAGCTGAAGTTAAGTCCATCGAAATGCACCA
CGAATCTCTTCCAGAGGCTCTTCCAGGTGACAACATCGGCTTCAACGTCAAGAACGTTTC
CACAGCTGATGTCAAGCGTNGCTACGTCGTTGGTGATACAAAGCGTGACCCACCAGTCGA
ATGCGCTTCCTTCACAGCTCAAATGATCATCTCTNACCACCCAGGCNAGATCCACGCCGG
CTANCAGNCAGTTTTCGACTGCCACACAGCTCACATCGC---------------------
------------------------------------------------------------
------------------------------------------------------------
------------------------------------------------------------
------------------------------------------------------------
-------------------------------
>123489853TVAG463940_TvaginalisG3
------------------------------------------------------------
------------------------------------------------------------
------------------------------------------------------------
------------------------------------------------------------
------------------------------------------------------------
------------------------------------------------------------
---GAGCATATCAATATTGTTGTTATCGGACACGTCGATGCAGGCAAGTCCACAACAACA
GGCCACCTCATCTACAAGTGCGGCGGTCTCGATAAGCGTAAACTTGCTGCCATCGAAAAG
GAAGCTGAACAACTCGGCAAGTCCTCCTTCAAGTACGCTTTCGTTATGGATTCCCTCAAG
GCTGAACGTGAGCGTGGTATCACAATCGATATCTCCCTCTGGAAGTTCGAAGGCCAGAAG
TTCTCCTTCACCATCATCGATGCCCCAGGACACCGTGACTTCATCAAGAACATGATCACA
GGCACATCCCAGGCTGATGCTGCTATCCTTGTCATCGACTCCACACTCGGTGGCTTCGAA
GCCGGTATCGCTGAACAAGGCCAGACACGTGAACACGCTCTTCTTGCCTTCACACTCGGC
ATCAAGCAGGTCATTGTCGCCGTCAACAAGATGGATGACAAGACAGTCAACTACAACAAG
GCCCGTTTCGACGAAATCACAGCCGAAATGACACGCATCCTTACAGGCATCGGCTACAAG
CCAGAAATGTTCCGCTTCGTCCCAATCTCCGGCTGGGCTGGCGACAACATGACAGAGAAG
TCTCCAAACATGCCATGGTAC-AATGGCCCATACCTTCTTGAAGCCCTCGATTCCCTTCA
GCCACCAAAGCGCCCATTCGACAAGCCACTCCGTCTTCCACTCCAGGATGTCTACAAGAT
CAACGGTATCGGTACAGTTCCAGTCGGCCGTGTCGAATCCGGCACAATGAAGCCAGGCAT
GATCGTTAACTTCGCCCCATCCACAGTTACAGCTGAAGTTAAGTCCATCGAAATGCACCA
CGAATCCCTTCCAGAGGCTCTTCCAGGTGACAACATCGGCTTCAACGTCAAGAACGTTTC
CACAGCTGATGTCAAGCGTGGCTACGTCGTTGGTGATACAAAGCGTGACCCACCAGTCGA
ATGCGCTTCCTTCACAGCTCAAATGATCATCTCCAACCACCCAGGCAAGATCCACGCCGG
CTACCAGCCAGTTTTCGACTGCCACACAGCTCACATCGCCTGCAAGTTCGACAAGCTCAT
CCAGCGTATCGATCGTCGCCACGGCAAGAAGGCTACAGAGAACCCAGAATACATTCAGAA
GGATGATGCCGCTATCGTCGAGGTTGTCCCATCCAAGCCACTCGTCGTCGAGTCCTTCCA
GGAGTACCCACCACTCGGCCGTTTCGCCATCCGTGATATGAAGCAGACAGTCGCTGTCGG
CGTTATCCGTTCCGTCAACAAGAAGCCAAACCCAATCAAGTAAATTCTC--------TAA
TAAAGAA-ATGAACATTTTATGGCTATGTAA
>HM217351TvaginalisB7RC2
------------------------------------------------------------
------------------------------------------------------------
------------------------------------------------------------
------------------------------------------------------------
------------------------------------------------------------
------------------------------------------------------------
------------------------------------------------------------
------------------TGCGGCGGTCTCGATAAGCGTAAACTTGCTGCCATCGAAAAG
GAAGCTGAACAACTCGGCAAGTCCTCCTTCAAGTACGCTTTCGTTATGGACTCCCTCAAG
GCTGAACGTGAGCGTGGTATCACAATCGATATCTCCCTCTGGAAGTTCGAAGGCCAGAAG
TTCTCCTTCACCATCATCGATGCCCCAGGACACCGTGACTTCATCAAGAACATGATCACA
GGCACATCCCAGGCTGATGCTGCTATCCTTGTCATCGACTCCACACTCGGTGGCTTCGAA
GCCGGTATCGCTGAACAAGGCCAGACACGTGAACACGCTCTTCTTGCCTTCACACTCGGC
ATCAAGCAGGTCATTGTCGCCGTCAACAAGATGGATGACAAGACAGTCAACTACAACAAG
GCCCGTTTCGACGAAATCACAGCCGAAATGACACGCATCCTTACAGGCATCGGCTACAAG
CCAGAAATGTTCCGCTTCGTCCCAATCTCCGGCTGGGCTGGCGACAACATGACAGAGAAG
TCTCCAAACATGCCATGGTAC-AATGGCCCATACCTTCTTGAAGCCCTCGATTCCCTTCA
GCCACCAAAGCGCCCATTCGACAAGCCACTCCGTCTTCCACTCCAGGATGTCTACAAGAT
CAACGGTATCGGTACAGTTCCAGTCGGCCGTGTCGAATCCGGCACAATGAAGCCAGGCAT
GATCGTTAACTTCGCCCCATCCACAGTTACAGCTGAAGTTAAGTCCATCGAAATGCACCA
CGAATCCCTTCCAGAGGCTCTTCCAGGTGACAACATCGGCTTCAACGTCAAGAACGTTTC
CACAGCTGATGTCAAGCGTGGCTACGTCGTTGGTGATACAAAGCGTGACCCACCAGTCGA
ATGCGCTTCCTTCACAGCTCAGATGATCATCTCCAACCACCCAGGCAAGATCCACGCCGG
CTACCAGCCAGTTTTCGACTGCCACACAGCCCACATCGCCTGCAAGTTCGACAAGCTCAT
CCAGCGTATCGATCGTCGCCACGGCAAGAAGGCTACAGAGAACCCAGAATACATTCAGAA
GGATGATGCCGCTATCGTCGAGGTTGTCCCATCCAAGCCACTCGTCGTCGAGTCCTTCCA
GGAGTACCCACCACTCGGCCGTTTCGCCATCCGTGATATGAAGCAAACCGTCGCCGTCGG
TGTCATCAAA--------------------------------------------------
-------------------------------
>HM217353TvaginalisT1EF1Ab
------------------------------------------------------------
------------------------------------------------------------
------------------------------------------------------------
------------------------------------------------------------
------------------------------------------------------------
------------------------------------------------------------
------------------------------------------------------------
------------------------------------------------------------
------------------------------------------------------------
------------------------------------------------------------
------------------------------------------------------------
------------------------------------------------------------
------------------------------------------------------------
------------------------------------------------------------
------------------------------------------------------------
------------------------------------------------------------
------------------------------------------------------------
---------------------------------------------CGGGGTCTACAAGAT
CAACGGTATCGGTACAGTTCCAGTCGGCCGTGTCGAATCCGGCACAATGAAGCCAGGCAT
GATCGTTAACTTCGCCCCATCCACAGTTACAGCTGAAGTTAAGTCCATCGAAATGCACCA
CGAATCCCTTCCAGAGGCTCTTCCAGGTGACAACATCGGCTTCAACGTCAAGAACGTTTC
CACAGCTGATGTCAAGCGTGGCTACGTCGTTGGTGATACAAAGCGTGACCCACCAGTCGA
ATGCGCTTCCTTCACAGCTCARATGATCATCTCCAACCACCCAGGCAAGATCCACGCCGG
CTACCAGCCAGTTTTCGACTGCCACACAGCCCACATCGCCTGCAAGTTCGACAAGCTCAT
CCAGCGTATCGATCGTCGCCACGGCAAGAAGGCTACAGAGAACCCAGAATACATTCAGAA
GGATGATGCCGCTATCGTCGAGGTTGTCCCATCCAAGCCACTCGTCGTCGAGTCCTTCCA
GGAGTACCCACCACTCGGCCGTTTCGCCATCCGTGATATGAAGCAGACAGTCGCTGTCGG
CGTTATCCGTTCCGTCAACAAGAAGCCAAACCCAATCAAGTAA-----------------
-------------------------------
>154419071TVAG013320_TvaginalisG3
------------------------------------------------------------
------------------------------------------------------------
------------------------------------------------------------
------------------------------------------------------------
------------------------------------------------------------
------------------------------------------------------------
------------------------------------------------------------
------------------------------------------------------------
------------------------------------------------------------
------------------------------------------------------------
------------------------------------------------------------
------------------------------------------------------------
------------------------------------------------------------
------------------------------------------------------------
------------------------------------------------------------
------ATGTTCCGCTTCGTCCCAATCTCCGGCTGGGCTGGCGACAACATGACAGAGAAG
TCTCCAAACATGCCATGGTAC-AATGGCCCATACCTTCTTGAAGCCCTCGATTCCCTTCA
GCCACCAAAGCGCCCATTCGACAAGCCACTCCGTCTTCCACTCCAGGATGTCTACAAGAT
CAACGGTATCGGTACAGTTCCAGTCGGCCGTGTCGAATCCGGCACAATGAAGCCAGGCAT
GATCGTTAACTTCGCCCCATCCACAGTTACAGCTGAAGTTAAGTCCATCGAAATGCACCA
CGAATCCCTTCCAGAGGCTCTTCCAGGTGACAACATCGGCTTCAACGTCAAGAACGTTTC
CACAGCTGATGTCAAGCGTGGCTACGTCGTTGGTGATACAAAGCGTGACCCACCAGTCGA
ATGCGCTTCCTTCACAGCTCAGATGATCATCTCCAACCACCCAGGCAAGATCCACGCCGG
CTACCAGCCAGTTTTCGACTGCCACACAGCTCACATCGCCTGCAAGTTCGACAAGCTCAT
CCAGCGTATCGATCGTCGCCACGGCAAGAAGGCTACAGAGAACCCAGAATACATTCAGAA
GGATGATGCCGCTATCGTCGAGGTTGTCCCATCCAAGCCACTCGTCGTCGAGTCCTTCCA
GGAGTACCCACCACTCGGCCGTTTCGCCATCCGTGATATGAAGCAGACAGTCGCTGTCGG
CGTTATCCGTTCCGTCAACAAGAAGCCAAACCCAATCAAGTAA-----------------
-------------------------------
>154419073TVAG013330_TvaginalisG3
------------------------------------------------------------
------------------------------------------------------------
------------------------------------------------------------
------------------------------------------------------------
------------------------------------------------------------
------------------------------------------------------------
---GAGCATATCAATATTGTCGTTATCGGACACGTCGATGCTGGCAAGTCCACAACAACA
GGCCACCTCATCTACAAGTGCGGCGGTCTCGATAAGCGTAAACTTGCTGCTATCGAAAAG
GAAGCTGAACAACTCGGCAAGTCCTCCTTCAAGTACGCCTTCGTTATGGACTCCCTCAAG
GCTGAACGTGAGCGTGGTATCACAATTGATATCTCCCTCTGGAAGTTCGAAGGCCAGAAG
TTCTCCTTCACAATCATTGATGCCCCAGGACACCGTGACTTCATCAAGAACATGATCACA
GGCACATCCCAGGCTGATGCTGCTATCCTTGTCATCGACTCCACACTCGGTGGTTTCGAA
GCCGGTATCGCTGAACAAGGCCAGACACGTGAACACGCTCTTCTTGCCTTCACACTCGGC
ATCAAGCAGGTCATTGTCGCCGTCAACAAGATGGATGACAAGACAGTCaACTACAACAAG
GCCCGTTTCGACGAAATCACAGCCGAAATGA-----------------------------
------------------------------------------------------------
------------------------------------------------------------
------------------------------------------------------------
------------------------------------------------------------
------------------------------------------------------------
------------------------------------------------------------
------------------------------------------------------------
------------------------------------------------------------
------------------------------------------------------------
------------------------------------------------------------
------------------------------------------------------------
------------------------------------------------------------
------------------------------------------------------------
-------------------------------
>123434013TVAG354110_TvaginalisG3
------------------------------------------------------------
------------------------------------------------------------
------------------------------------------------------------
------------------------------------------------------------
------------------------------------------------------------
------------------------------------------------------------
---GAGCACATCAATATTGTCGTTATCGGACACGTCGATGCTGGCAAGTCCACAACAACA
GGCCACCTCATCTACAAGTGCGGCGGTCTCGATAAGCGTAAACTCGCTGCCATCGAAAAG
GAAGCTGAACAACTCGGCAAGTCCTCCTTCAAGTACGCCTTCGTTATGGACTCCCTCAAG
GCTGAACGTGAGCGTGGTATCACAATCGATATCTCCCTCTGGAAGTTCGAAGGCCAGAAG
TTCTCCTTCACAATCATCGATGCCCCAGGACACCGTGACTTCATCAAGAACATGATCACA
GGCACATCCCAGGCTGATGCTGCTATCCTTGTCATCGACTCCACACTCGGTGGTTTCGAA
GCCGGTATCGCTGAACAAGGCCAGACACGTGAACACGCACTTCTTGCCTTCACACTCGGC
ATCAAGCAGGTCATTGTCGCCGTCAACAAGATGGATGACAAGACAGTCAACTACAACAAG
GCTCGTTTCGACGAAATCACAGCAGAAATGACACGCATCCTTACAGGCATCGGCTACAAG
CCAGAAATGTTCCGCTTCGTCCCAATCTCCGGCTGGGCTGGCGACAACATGACAGAGAAG
TCTCCAAACATGCCATGGTAC-AATGGCCCATACCTTCTTGAAGCCCTCGATTCCCTTCA
NCCACCAAAGCGCCCATTCGACAAGCCACTTCGTCTTCCACTCCAGGATGTCTACAAGAT
CAACGGTATCGGTACAGTTCCAGTCGGCCGTGTCGAATCCGGCACAATGA----------
------------------------------------------------------------
------------------------------------------------------------
------------------------------------------------------------
------------------------------------------------------------
------------------------------------------------------------
------------------------------------------------------------
------------------------------------------------------------
------------------------------------------------------------
------------------------------------------------------------
-------------------------------
>123434009TVAG354100_TvaginalisG3
------------------------------------------------------------
------------------------------------------------------------
------------------------------------------------------------
------------------------------------------------------------
------------------------------------------------------------
------------------------------------------------------------
------------------------------------------------------------
------------------------------------------------------------
------------------------------------------------------------
------------------------------------------------------------
------------------------------------------------------------
------------------------------------------------------------
------------------------------------------------------------
------------------------------------------------------------
------------------------------------------------------------
------------------------------------------------------------
------------------------------------------------------------
------------------------------------------------------------
------------------------------------------------------------
----------------------------------------------------ATGCACCA
CGAATCCCTTCCAGAGGCTCTTCCAGGTGACAACATCGGCTTCAACGTCAAGAACGTTTC
CACAGCTGATGTCAAGCGTGGCTACGTCGTTGGTGATACAAAGCGTGACCCACCAGTCGA
ATGCGCTTCCTTCACAGCTCAGATGATCATCTCCAACCACCCAGGCAAGATCCACGCCGG
CTACCAGCCAGTTTTCGACTGCCACACAGCTCACATCGCCTGCAAGTTCGACAAGCTCAT
CCAGCGTATCGATCGTCGCCACGGCAAGAAGGCTACAGAGAACCCAGAATACATTCAGAA
GGATGATGCCGCTATCGTCGAGGTTGTCCCATCCAAGCCACTCGTCGTTGAGTCCTTCCA
GGAGTACCCACCACTCGGCCGTTTCGCCATCCGTGATATGAAGCAGACAGTCGCTGTCGG
CGTTATCCGCTCCGTCAACAAGAAGCCAAATCCAATCAAGTAA-----------------
-------------------------------
>2723460Trichomonastenax
------------------------------------------------------------
------------------------------------------------------------
------------------------------------------------------------
------------------------------------------------------------
------------------------------------------------------------
------------------------------------------------------------
------------------------------------------------TCCACAACAACA
GGCCACCTCATCTACAAGTGCGGCGGTCTCGATAAGCGTAAGCTTGCTGCCATGGAGAAG
GAAGCTGAGCAGCTCGGAAAGTCTTCCTTCAAGTACGCCTTCGTTATGGACTCCCTCAAG
GCTGAACGTGAGCGTGGTATCACAATCGATATCTCCCTCTGGAAGTTCGAAGGCCAGAAG
TACTCCTTCACAATCATCGATGCCCCAGGACACCGTGACTTCATCAAGAACATGATCACA
GGCACATCCCAGGCTGATGCTGCTATCCTCGTTATCGACTCCACACTCGGTGGTTTCGAA
GCTGGTATCGCTGAGCAGGGCCAGACACGTGAACACGCACTCCTTGCCTTCACACTCGGC
ATCAAGCAGGTCATCGTCGCCGTCAACAAGATGGATGACAAGACAGTCAACTACAACAAG
GCTCGTTTCGATGAAATCCAGTCTGAAATGACACGCATTCTTACAGGCATCGGCTACAAG
CCAGAAATGTTCCGCTTCATCCCAATCTCCGGTTGGGCTGGCGACAACATGACAGAGAAG
TCTACAAACATGCCATGGTAC-AACGGCCCATACCTTCTTGAAGCCCTCGATTCACTTCA
GCCACCAAAGCGCCCATTCGACAAGCCACTCCGTCTTCCACTCCAGGATGTCTACAAGAT
CAACGGTATTGGTACAGTTCCAGTCGGCCGTGTCGAGTCAGGCATCATGAAGCCAGGCAT
GATCGTTAACTTCGCTCCATCCACAGTCACAGCTGAAGTTAAGTCCATCGAAATGCACCA
CGAGTCACTTCCAGAGGCCCTCCCAGGTGACAACATCGGCTTTAACGTCAAGAACGTTTC
CACACAGGATGTCAAGCGTGGCTACGTCGTTTCTGACACAAAGCGCGATCCAGCTGTCGA
ATGCAACTCCTTCACAGCTCAGATGATCATCTCCAACCACCCAGGCAAGATCCATGCCGG
CTACCAGCCAGTCTTCGACTGCCACACAGCCCACATCGCCTGCAAGTTCGATAAGCTCAT
CCAGCGTATCGATCGTCGCCACGGCAAGAAGGCTACAGAGAATCCAGAGTACATCCAGAA
GGATGACGCTGCTATCGTTGAGGTCGTCCCATCCAAGCCACTCGTCGTCGAGTCCTTCCA
GGAGTACCCACCACTCGGCCGCTTCGCCATCCGT--------------------------
------------------------------------------------------------
-------------------------------
>HM217354PentatrichomonashominisEF1A1
------------------------------------------------------------
------------------------------------------------------------
------------------------------------------------------------
------------------------------------------------------------
------------------------------------------------------------
------------------------------------------------------------
------------------------------------------------------------
------------------------------------------------------------
------------------------------------------------------------
------------------------------------------------------------
------------------------------------------------------------
------------------------------------------------------------
------------------GGCCAGACCCGTGAACACGCTCTCCTTGCCTTCACCCTTGGT
ATCAAGCAGATGATCGTCGCTTGCAACAAGATGGACGACCCAACTGTTCAGTACTCCAAG
GAGCGTTTCGAGGAAATCAAGTCTGAAATGACCCGCATCCTCACCGCCATCGGTTACAAG
CCAGAGCAGTACCAGTTCGTCCCAATCTCCGGCTTCCAGGGCGACAACATGGTCGACAAG
TCCCCGAACATGCCATGGTGG-ACCGGCAAGTACCTCCTCGAGGCCCTCGACTCCCTCAG
CCCACCAAAGCGCCCATTCGACAAGCCACTCCGCCTTCCAATCCAGGATGTCTACAAGAT
CAACGGTATCGGCACAGTTCCAGTCGGCCGTGTCGAGTCCGGCATCATGAAGCCAGGCAT
GACCGTCGTCTTCGCCCCATCCACCGTCACCTCTGAAGTCAAGTCTGTCGAAATGCACCA
CGAGTCCCTCCCAGAGGCCGTCCCAGGTGACAACATCGGCTTCAACGTCAAGAACGTCTC
CGTTGCTGACATCAAGCGCGGCTACGTCGTTGGTGACACCAAGCGCGACCCACCAGTCGA
GTCCCTCGCCTTCACCGCCCAGATGGTTATCTCCAACCACCCAGGCAAGATCCATGCCGG
CTACCAGCCAGTCTTCGACTGCCACACCGCCCACATCGCCTGCAGATTCGATAAGCTCAT
CCAGCGTATCGACCGCCGCCACGGCAAGAAGGTCACCGAGGAGCCAGAATGGATCCAGAA
GGACGATATCGGAATTGTCCGCGTTGTCCCATCCAAGCCACTCGTCGTCGAGTCCTTCCA
GGAGTACCCACCACTCGGCCGCTTCGCTGTCCGTGATATGAAGCAAACCGTCGCCGTCGG
TGTCATCAAA--------------------------------------------------
-------------------------------
>HM217355PentatrichomonashominisEF1A2
------------------------------------------------------------
------------------------------------------------------------
------------------------------------------------------------
------------------------------------------------------------
------------------------------------------------------------
------------------------------------------------------------
---GATCACATCAACATTGTCGTTATCGGTCACGTCGATGCCGGTAAGTCCACTACCACT
GGCCACCTTATCTACAAGTGCGGTGGTATTGACAAGCGTAAGATCGCTGCTATCGAGAAG
CAGGCTAACGAGCTTGGCAAAGGCTCCTTCAAGTACGCCTTCGTTATGGATTCTCTCAAG
GCCGAGCGTGAGCGTGGTATCACCATCGATATCTCCCTCTGGAAGTTCGAGTCCCCGAAG
TACATCTTCACCATCATCGATGCTCCAGGACATCGTGACTTCATCAAGAACATGATCACC
GGCACTTCCCAGGCTGATGCTGCCATCCTTGTTATCGACTCCACTCGTGGTGGTTTCGAG
GGTGGTATTGCTGAGCAAGGCCAGACCCGTGAACACGCACTTCTTGCCTTCACCCTTGGT
ATCAAGCAGATGATTGTTGCTTGCAACAAGATGGACGACCCAACCGTTCAGTACTCCAAG
GAACGTTTCGAGGAAATCAAGTCTGAGATGACCCGCATCCTCACCGCCATCGGTTACAAG
CCAGAGCAGTACCAGTTCGTCCCAATCTCTGGTTTCCAGGGCGACAACATGGTTGAAAAG
TCCCCGAACATGCCATGGTGG-ACCGGCAAGTACCTTCTTGAGGCCCTTGATACCCTCAG
CCCACCAAA---------------------------------------------------
------------------------------------------------------------
------------------------------------------------------------
------------------------------------------------------------
------------------------------------------------------------
------------------------------------------------------------
------------------------------------------------------------
------------------------------------------------------------
------------------------------------------------------------
------------------------------------------------------------
------------------------------------------------------------
-------------------------------
>HM217356TritrichomonasfoetusEF1A1
ATGGTCTCCGCCAAATCTCCCTCTCTGGCCGTGTCGCCAAGGGCTTTAACTAGCACAGTC
AAGGCCATCGTCAAGGGCAAGGCCAAGATCGTCTTCCTCGCTGACGATTGCGACAATAAA
GACTTCAAAGCTTTGATCACAGGCCTTTGCAAGAAGTACGATGTCAAGCTCCAAAGCGTC
CCACAAAAGCAAGTCCTCGGAAAGGCCCTCGGACTCACTACCCTCCGCCACGACGGATCA
GTCCGCCGCCAAATCAACTGCGGTGCCTGCGCCATCATCAAGTACGGCTCAGTCATCACA
GCCGAAGTTGAAGAGTTCCGCAACGCCTTCGACCCAGCTCCAGTCGAAGCGGCACGAGGG
AAAGAGCACATAAACATTGTCGTTATCGGACACGTCGATGCTGGTAAATCCACAACCACA
GGACACCTTATTTACAAGTGCGGTGGTATCGACAAGCGTAAACTTGCCCAAATCGAAAAA
GAAGCCGAACAACTCGGTAAAGGATCATTCAAATACGCCTTCGTTATGGACTCTCTCAAG
GCCGAACGTGAACGTGGTATCACAATCGATATCTCGCTCTGGAAGTTCGAATCACCAAAA
TACTTCTTCACAATCATCGATGCTCCAGGACACAGAGACTTCATCAAGAACATGATCACA
GGTACATCACAAGCTGATGCTGCCGTCCTCGTTATCGATTCAACACGTGGTGGTTTCGAA
GCTGGTATCGCTGAACAGGGCCAAACCCGTGAACACGCTCTTCTTGCTTTCACCCTCGGT
ATCAAGCAAGTCATCATCGCCGTCAACAAGGTTGATGATTCAACAGTTAACTACAGCCAA
GAACGTTTCAACGAAATCAAGGGAGAAATGACACGCGTTCTTACAAACATCGGTTACAAG
CCAGATCAATTCAAATTCGTCCCAATCTCCGGATTCAAGGGTGATAACATGACAGAGAAA
TCCGCCAACCTCGGATGGTGG-AATGGTGGAACACTCCTCGAAACACTCGATACACTCCA
ACCACCAAAGCGTCCATTCGACAGACCACTTCGTCTTCCAATCC----------------
------------------------------------------------------------
------------------------------------------------------------
------------------------------------------------------------
------------------------------------------------------------
------------------------------------------------------------
------------------------------------------------------------
------------------------------------------------------------
------------------------------------------------------------
------------------------------------------------------------
------------------------------------------------------------
-------------------------------
>HM217357TritrichomonasfoetusEF1A2
------------------------------------------------------------
------------------------------------------------------------
------------------------------------------------------------
------------------------------------------------------------
------------------------------------------------------------
------------------------------------------------------------
------------------------------------------------------------
------------------------------------------------------------
------------------------------------------------------------
------------------------------------------------------------
------------------------------------GCACGAGGCAAGAACATGATCACA
GGTACATCACAAGCTGATGCTGCCGTCCTCGTTATCGATTCAACACGTGGTGGTTTCGAA
GCTGGTATCGCTGAACAGGGCCAAACCCGTGAACACGCTCTTCTTGCTTTCACCCTCGGT
ATCAAGCAAGTCATCATCGCCGTCAACAAGGTTGATGAYTCAACAGTTAACTACAGCCAA
GAACGTTTCAACGAAATCAAGGGAGAAATGACACGCGTTCTTACAAACATCGGTTACAAG
CCAGATCAATWCAAATTCGTCCCAATCTCCGGATTCAAGGGTGAYAACATGACAGAGAAA
TCCGCCAACCTCGGATGGTGG-AATGGTGGAACACTCCTCGAAACACTCGATACACTCCA
ACCACCAAAGCGTCCATTCGACAGACCACTTCGTCTTCCAATCCAAGATGTCTACAAGAT
CTCAGGTATCGGTACAGTTCCAGTCGGACGTGTCGAATCTGGTATCATGAAGCCAGGACA
ACAAGTCATCTTCGCCCCATCAAACATCACCACCGATGTTAAATCCATCGAAATGCACCA
CACACAACTCCCAGAAGCCGTTCCAGGTGATAACGTTGGTTTCAACGTTAAG---ATCCC
AGTTTCCGATATTAAACGTGGTCACGTTCTCGGAGAACAAGCMCGCGAYCCACCAGTCGA
ATGCATCAACTTYACAGCTCAAATGATCATCTCCAACCACCCAGGTAAGATCCATGCTGG
TTACCAACCAGTTTTCGACTGCCACACAGCCCACATCGCTTGCAAGTTCGCCAAACTCAT
CCAACGTATCGACCGTCGTCACGGWAAGAAGGTTACAGAACAACCAGAATGGATCCAAAA
GGATGATGCTGCTGTTGTTATTGTCGAGCCATCAAAGGCACTCGTTGTTGAAACTTTCCA
AGAATATGCAGCCCTCGGACGTTTCGCTGTTCGTGATATGAAGCAGACAGTCGCTGTCGG
CGTCATCCGTTCAGTCGAAAAGAGGAAGGTCGAAGAAAAGCCTCGTGC------------
-------------------------------
>HM217358TritrichomonasfoetusEF1A3
------------------------------------------------------------
------------------------------------------------------------
------------------------------------------------------------
------------------------------------------------------------
------------------------------------------------------------
--------------------------TTTCACTTCACTTTTAATTCTCATGGGTAAAGAG
AAGGAACACATAAACATTGTCGTTATCGGACACGTCGATGCTGGTAAATCCACAACCACA
GGACACCTTATCTACAAGTGCGGTGGTATCGACAAGCGTAAGATCGCCCAAATCGAAAAG
GAAGCCGAACAACTCGGTAAAGGATCNTTCAAATACGCCTTCGTTATGGATTCCCTCAAG
GCCGAACGTGAACGTGGTATCACAATCGATATCTCCCTCTGGAAGTTCGAATCACCAAAA
TACTTCTTCACNATCATCGATGCCCCAGGACACAGAGACTTCATCAAGAACATGATCACA
GGTACATCCCAAGCTGATGCTGCTGTCCTCGTTATCGATTCAACACGCGGTGGTTTCGAA
GCTGGTATCGCCGAACAAGGTCAAACCCGTGAACACGCTCTTCTTGCTTTCACCCTCGGT
ATCAAGCAAATCATCATCGCCATCAACAAGGTCGATGACTCAACAGTTAACTACAGCCAA
GAACGTTTCAACGAAATCAAGGGCGAAATGACACGCGTTCTTACAAACATCGGTTTCAAG
CCAGAACAATACAAGTTCGTCCCAATCTCCGGATTCAAGGGTGACAACATGACAGAGAAA
TCCGCCAACCTCGGATGGTGGACATGGTGGAACACTCCTCGAAACACTCGATACACTCCA
ACCACCAAAGCGTCCATTCGACAGGCCACTTCGTCTTCCAATCCAAGATGTCTACAAGAT
CTCAGGTATCGGTACAGTTCCAGTCGGACGTGTCGAATCTGGTATCATGAAGCCAGGACA
ACAAGTTGTCTTCGCCCCATCAGGCATCA-AACCGATGTTAAGTCCATTGAAATGCACCA
CACACAACTCCCAGAAGCTGGACCAGGTGACAATGTTGGTTTCAACGTAAAG---ATCCC
AGTTTCAGATATCAAACGTGGACATGTTCTTGGTGAACAAGCACGCGACCCACCAGTCGA
ATGTGTTAACTTCACAGCACAATTAATCATTTCCAAT-----------------------
------------------------------------------------------------
------------------------------------------------------------
------------------------------------------------------------
------------------------------------------------------------
------------------------------------------------------------
-------------------------------
>222064022Histomonasmeleagridis
------------------------------------------------------------
------------------------------------------------------------
------------------------------------------------------------
------------------------------------------------------------
------------------------------------------------------------
------------------------------------------------------------
---GAACATATCAATCTCGTCGTTATCGGACACGTCGATGCTGGTAAATCAACAACAACA
GGCCACTTAATCTACAAGTGCGGTGGTATCGATAAGAGAAAGCTCGCCCAAATCGAAAAG
GAAGCCGTCCAACTTGGTAAGGGCTCCTTCAAATATGCCTTCGTTATGGATAACCTCAAG
GCCGAACGTGAACGTGGTATCACAATCGATATCTCCCTTTGGAAATTCGAATCACCAAAA
TACATGTTCACAATCATTGATGCTCCAGGACACAGAGACTTCATCAAGAACATGATCACA
GGTACATCCCAAGCCGATGCTGCCGTCCTTGTTATTGATGCCACACGCGGTGGTTTCGAA
GCCGGTATTGCCGAACAAGGCCAAACCCGTGAACACGCTCTTCTTGCCTTCACCCTTGGT
ATCAAGCAAGTTATTGTTGGTGTTAACAAGATGGATGACAACACAGTCAACTACTCCAAG
CAACGTTATGATGAAATCGTCCAAGAAATGACACACATCCTTGGTAACATTGGTTTCAAG
CCAGAACAATACAAGTTCGTCCCAATCTCTGGATTCGTCGGTGATAACATGACCGAAAAG
TCACCAAACATGCCATGGTAC-ACAGGCGGCACACTCCTTGAAACACTCGATACACTCCA
ACCACCAAAGCGTCCATTCGACCGTCCACTCCGTCTTCCAGTCCAAGATGTCTACAAGAT
CTCTGGTATCGGTACAGTTCCAGTTGGTCGTGTTGAATCCGGTATCATGAAGCCAAACAT
GACAGTCGTCTTCGCACCATCAACAGTCACCACCGAAGTTAAGTCCATCGAAATGCACCA
CACACAACTCCCAGAGGCCGTCCCAGGAGATAACATCGGTTTCAACGTCAAGAACGTCGC
CGTCTCTGACATCAAGCGTGGTTACGTCGTCGGTGAAGCTAACCGTGATCCACCAATGCA
ATGCATCAACTTCACAGCACAAATGATCATCTCCAACCACCCAGGTAAGATCCACGCTGG
CTACCAACCAGTTTTCGACTGCCACACAGCTCACATCGCTTGCAAGTTCGACAAGCTCGT
CCAACGTATCGACCGCCGTCACGGTAAGAAGGTCACAGAGAACCCAGAATGGATCCAAAA
GGATGATGCTGCCGTCGTCGTAGTCGTCCCATCAAAGCCACTCGTCGTCGAAACATTCAA
GGAATACGCTGCATTAGGAAGATTCGCTGTTCGTGATATGAAGCAAACAGTCGCTGTTGG
CGTTATCCGTGCTGTCGAAAAGAAGGTCGTTGAAGATAAGAAGAAGAAG-----------
-------------------------------
>7417249Trichonymphaagilis
------------------------------------------------------------
------------------------------------------------------------
------------------------------------------------------------
------------------------------------------------------------
------------------------------------------------------------
------------------------------------------------------------
------------------------------------------------------------
------------------------------------------------------------
------------------------------------------------------------
------CGCGAGCGGGGTATGACCATCGATATCTCGCTGTGGAAGTTTGAAACACCTAAG
TACTCGTTTACTGTTATTGACGCTCCAGGGCATCGTGACTTTGTCAAGAACATGATTACG
GGGACATCACAAGCAGATGCTGCAGTTCTTGTCATTGACTCAACTCGTGGTGGCTTTGAG
GCAGGAATTGCAGCGCAGGGTCAGACTCGGGAACATGCTCTTCTTGCAAGGACCCTCGGA
ATCAAGAGCATGATCATCGCAGTCAACAAGATGGACGACAATACTGTGAACTATGCCGAG
TCTCGTTACAAGGAAATCACAGAAGAGATGAAGAACGTTCTGAAGCAAGTTGGGTGGAAT
GAAGCGCAGTATCAGTTTGTTCCAATTTCAGGTTTTGTTGGAGACAACATGACAGAAAAG
TCAGATAAGATGCCGTGGTGG-AAGGGTCTGACTCTCCTTGAAGCTCTTGATACGCTTGA
GCCACCAAAGCGTCCGAACGACAAGCCTCTCCGACTTCCCATTCAGGATGTCTACAAGAT
CAACGGTGTTGCAACAGTCCCATGCGGTCGTGTGGAGTCAGGAACAATGAAACCTCTAAT
GAATGTTGTTTTTGCACCAACTCCGATTACAGCAGAAGTTAAGACGATTGAAATGCATCA
CGAGTCTCTTCCAGAGGCTCTGACTGGCGACAATATCGGATTCAACATCCGTGGTGTTGC
AGTGTCAGATGTCAAGCGTGGCTATGTTGTTGGAGACACTAAGCGTGATCCACCATGCGG
TGTTGAATCGTTCGAAGCTCAGATGATGATCACCAACCACCCAGGGAAGATTCATAAGGG
ATATCAACCAGTCTTTGATTGCCACACCGCCCACATAT----------------------
------------------------------------------------------------
------------------------------------------------------------
------------------------------------------------------------
------------------------------------------------------------
-------------------------------
