# Supplementary material for: Phylogeny of Parasitic Parabasalia and Free-Living Relatives Inferred from Conventional Markers vs. Rpb1, a Single-Copy Gene
Source: PLoS One. 2011 Jun 9;6(6):e20774. doi: 10.1371/journal.pone.0020774 (PMC3111441; doi:10.1371/journal.pone.0020774)
Supplement: Dataset S6 — Complete alignment of parabasalid α-tubulin nucleotide sequences in NEXUS format. (NEXUS) [file pone.0020774.s011.txt]

#NEXUS 
[alpha-tubulin, Parabasalia, Figure 5B]
[Shehre-Banoo Malik, Cynthia D. Brochu, Ivana Bilic, Jing Yuan, Michael Hess, John M. Logsdon Jr., and Jane M. Carlton]
[Phylogeny of parasitic Parabasalia and free-living relatives inferred from conventional markers vs. Rpb1, a single-copy gene. PLOS One (2011) doi 10.1371/journal.pone.0020774. sbmalik@dal.ca]

BEGIN DATA;
	DIMENSIONS  NTAX=46 NCHAR=1152;
	FORMAT DATATYPE=DNA  MISSING=? GAP=- ;
MATRIX
[                                                                 10        20        30        40        50        60        70        80        90        100       110       120       130       140       150       160       170       180       190       200       210       220       230       240       250       260       270       280       290       300       310       320       330       340       350       360       370       380       390       400       410       420       430       440       450       460       470       480       490       500       510       520       530       540       550       560       570       580       590       600       610       620       630       640       650       660       670       680       690       700       710       720       730       740       750       760       770       780       790       800       810       820       830       840       850       860       870       880       890       900       910       920       930       940       950       960       970       980       990       1000      1010      1020      1030      1040      1050      1060      1070      1080      1090      1100      1110      1120      1130      1140      1150]
[                                                                 .         .         .         .         .         .         .         .         .         .         .         .         .         .         .         .         .         .         .         .         .         .         .         .         .         .         .         .         .         .         .         .         .         .         .         .         .         .         .         .         .         .         .         .         .         .         .         .         .         .         .         .         .         .         .         .         .         .         .         .         .         .         .         .         .         .         .         .         .         .         .         .         .         .         .         .         .         .         .         .         .         .         .         .         .         .         .         .         .         .         .         .         .         .         .         .         .         .         .         .         .         .         .         .         .         .         .         .         .         .         .         .         .         .         .  ]

128168648DevescovinaspNk9atub2                           -----------------------------------------------------------------GCTGTACTGCCTTGAACACGGCATCCAGCCGGACGGCCAGATGCCCTCCGACAAGACGATCGGCGTCTGCGATGATGCGTTCAACACGTTCTTCTCGGAAACTGGTGCCGGCAAACACGTTCCGCGTGCCGTCTTCGTCGACCTGGAGCCCACGGTCGTCGACGAGGTCCGCACGGGCACCTATCGCCAACTGTTCCATCCGGAGCAGATCACCAACGGCAAGGAGGACGCGGCGAACAACTACGCGCGCGGCCACTACACCGTCGGCAAGGAGATCATCGATCTCACGCTGGATCGCATCCGCAAGCTCGCGGACCAGTGCACAGGCATGCAGGGCTTCCTCATCTTCCACTCATTCGGCGGCGGAACGGGAGCTGGATTCGGATCACTTCTGCTCGAACGTCTCTCCGTCGACTACGGGAAGAAGTCGAAGCTCGAGTTCACTGTCTATCCCGCTCCGCAAGTCTCGACTGCTGTTGTCGAGCCCTACAACTCGATTCTGGCGACGCGCGCGATGATCGATCACTCCGATTGCGCGTTCATGGTCGACAACGAGGCACTGTACGATCTGTGCAGGCGCGCGCTGGACATCGAGCGGCCGACGTACACGAACCTGAATCGGCTGATCGGGCAGGTCGTGTCTTCGCTGACTGCGTCGCTGCGCTTCGACGGCGCGCTGAACGTCGACTTCACCGAGTTCCAGACGAACTTGGTCCCGTACGCGCGGATCCACTTCCCGATCTGCTCGTACGCACCAGTGATCAGCGCGGAGAAGGCATATCATGAACAGCTCAGCGTCGCAGAGATCACAAACACACTCTTCGAGCCAGCAAACATGATGGTCAAGTGCGATCCCAGGCACGGGAAGTACATGGCCTGCACGCTGCTGTATCGCGGGGATGTTGTGCCGAAGGACGTCGGAGGCGCGGTGGCGACGATCAAGACGAGGAGGACCATCCAGTTCGTCGATTGGTGTCCGACTGGGTTCAAGATTGGGATCAACTATCAGCCGCCGACGGTTGTGCCGGGAGGAGATCTCGCAAAGGTTCAGAGGGCAGTCTGTATGTTGGCGAACACGACAGCAATT   [1087]
128168646DevescovinaspNk9atub1                           -----------------------------------------------------------------GCTGTACTGCCTTGAACACGGGATCCAACCGGACGGCCAAATGCCCTCTGACAAGACCATCGGTGTGTGCGATGACGCCTTCAACACTTTCTTCTCGGAAACCGGAGCTGGTAAACACGTTCCACGAGCCGTTTTCGTCGACCTTGAGCCGACCGTGGTCGATGAAGTTCGTACCGGTACTTACCGCCAATTATTCCACCCGGAGCAAATCATCAACGGCAAGGAAGATGCTGCAAACAATTACGCACGCGGTCACTACACTGTCGGCAAGGAAATCATTGATCTCACGCTGGATCGAATCCGAAAGCTCGCTGACCAGTGCACCGGTATGCAGGGTTTCCTGATCTTCCACTCCTTCGGTGGAGGGACTGGTGCAGGTTTCGGATCACTGCTTCTCGAGCGACTCTCAGTCGACTATGGTAAGAAGTCCAAGCTCGAGTTCACTGTCTATCCTGCACCGCAGGTGTCAACCGCTGTTGTCGAGCCTTACAACTCAATTCTGGCGACACACGCTATGATCGATCACTCCGATTGCGCATTCATGGTCGACAATGAAGCACTCTACGACTTGTGTCGACGTGCTCTTGATATTGAGAGGCCGACGTACACGAACTTGAACCGTCTGATCGGACAGGTGGTTTCATCGCTGACTGCCTCCCTGAGGTTCGACGGTGCACTGAATGTCGACTTCACGGAATTCCAAACCAACTTGGTGCCTTACGCTCGGATTCACTTTCCGATTTGTTCGTACGCACCGGTGATCAGCGCTGAGAAGGCTTACCACGAACAGCTGAGTGTTGTTGAAATCACGAACACGTTGTTTGAGCCAGCGAACATGATGGTGAAGTGCGACCCGCGTCACGGAAAGTATATGGCCTGCACGTTGCTGTATCGTGGTGATGTCGTCCCGAAGGATGTCGGTGGTGCCGTCGCGACGATCAAGACGAAGAGAACTATTCAGTTCGTGGACTGGTGCCCAACTGGGTTCAAGATAGGTATTAACTATCAGCCACCGACTGTCGTGCCGGGTGGTGACCTTGCAAAGGTGCAACGTGCTGTCTGTATGCTCGCAAACACCACTGCGATC   [1087]
128168644Spleidyi                                        ATGAGAGAGGTCATCAGTATCCACGCTGGTCAGTGCGGAGTTCAGATCGGAAATGGTTGCTGGGAATTGTACTGCTTGGAGCATGGTATTCAACCGGATGGTCAGATGCCGAGCGACAAGACGATCGGAGTGAGTGACGATGCTTTCAACACGTTCTTCAGTGAGACAGGAGCAGGAAAGCACGTTCCGCGTGCAGTGTTCGTCGATTTGGAGCCGACAGTGATTGATGAGGTTCGGACGGGAACATACCGTCAGTTGTTCCACCCGGAGCAGTTGATCAACGGGAAGGAGGATGCAGCGAACAACTACGCTCGTGGTCACTACACGGTTGGGAAGGAGATCATCGACTTGACTTTGGACCGTATCCGGAAGTTGGCCGACCAGTGCACTGGAATGCAGGGCTTCTTGATGTTCCACAGCTTTGGAGGTGGGACGGGAGCCGGTTTCGGTTCGTTGTTGTTGGAGCGTTTGAGCGTGGACTACGGAAAGAAGAGCAAGTTGGAGTTCACTGTTTACCCGGCGCCTCAGGTTTCGACGGCGATCGTAGAGCCGTACAACAGCATTTTGGCGACGCACGCGATGATTGACCACAGCGACTGCGCGTTCATGGTAGACAACGAGGCGTTGTACGACATCTGCCGTCGTGCGTTGGACATCGAGCGTCCGACGTACACGAACTTGAACCGTTTGATCGGTCAGTGCGTGTCGTCGTTGACGGCGTCTCTGCGTTTCGATGGAGCGTTGAACGTTGACTTCACGGAGTTCCAGACAAACTTGGTGCCGTACGCGCGAATCCACTTCCCGATCTGCAGCTACGCTCCGGTGATCAGTGCGGAGAAGGCTTACCACGAGCAGTTGAGTGTTGCGGAGATCACGAACACGTTGTTTGAGCCAGCGAACATGATGGTGAAGTGTGATCCTCGTCACGGGAAGTACATGGCTTGCACGTTGTTGTACCGTGGAGATGTAGTGCCGAAGGACGTTGGAAGCGCGATCGCGACGATCAAGACGAAGCGGACGATCCAGTTTGTGGACTGGTGCCCGACCGGTTTCAAGGTTGGGATCAACTATCAACCCCCGACGGTAGTTCCGGGTGGTGACTTGGCGAAGGTGCAGCGTGCAGTGTGCATGTTGGCGAACACCACGGCGATT   [1152]
128168642Holmirabile                                     ---CGTGAGGTAATCTCGATTCACATAGGGCAGTGTGGTGTGCAGATAGGGAATGGGTGCTGGGAGTTGTACTGCTTGGAGCATGGGATCCAGCCGGATGGGCAGATGCCGTCAGACAAGACGATCGGAGTGGCGGATGACGCGTTCAACACGTTCTTCAGTGAGACGGGTGCGGGGAAGCACGTGCCGCGAGCGGTGTTTGTGGATTTGGAGCCGACAGTGGTGGATGAGGTGCGTACGGGGACGTACCGTCAGCTGTTCCACCCGGAGCAGTTGATAAACGGGAAGGAGGATGCGGCGAACAACTACGCGCGAGGTCACTACACGGTGGGGAAGGAGATAATAGATTTGACGCTGGATCGAGTGCGAAAGTTGGCGGATCAGTGCACGGGGATGCAGGGGTTCCTGTTGTTCCACTCGTTCGGAGGAGGGACGGGAGCCGGGTTTGGGTCGCTGTTGTTGGAGCGTCTGTCGGTGGACTATGGGAAGAAGTCGAAGTTGGAGTTCACGGTGTATCCGGCGCCGCAGGTGTCGACGGCGATAGTGGAGCCGTACAACTCGATCTTGGCGACGCATGCGATGATCGACCACAGTGACTGTGCGTTCATGGTGGACAATGAGGCGCTGTATGACATCTGCCGTCGGGCGTTGGACATAGAGCGTCCGACGTACACGAACCTGAACCGGTTGATCGGGCAGTGTGTGTCAAGTTTGACGGCGTCGCTTCGGTTTGATGGAGCGTTGAACGTGGACTTCACGGAGTTCCAGACGAACTGGGTGCCGTATGCGCGAATCCACTTTCCGATCTGTTCGTACGCGCCGGTGATCAGTGCGGAGAAGGCGTACCATGAGCAGCTGAGCGTGGCGGAGATAACGAACACGCTGTTTGAGCCGGCGAACATGATGGTGAAGTGTGATCCGCGGCACGGGAAGTACATGGCGTGCACGCTGTTGTACCGAGGAGACGTGGTGCCGAAGGACGTGGGGAGTGCAATCGCAACGATCAAGACGAAGCGGACGATCCAGTTTGTGGACTGGTGCCCGACAGGGTTCAAGGTGGGCATCAACTACCAGCCGCCGACGGTGGTGCCGGGAGGAGATTTGGCGAAGGTGCAGCGAGCGGTGTGCATGTTGGCGAACACGACGGCGATC   [1149]
128168638Psegrassii                                      ATGAGGGAAGTAATTTCAATTCACATTGGACAAGCAGGAGTTCAAATTGGAAATGGATGCTGGGAGCTTTACTGTTTAGAACATGGAATCCAGCCAGATGGTCAAATGCCATCAGACAAGACGATTGGTGTTGAAGATGATGCATTCAACACATTTTTCTCAGAAACAGGAGCTGGAAAGCATGTTCCTAGAGCAGTTTTTGTTGATTTGGAACCAACAGTGGTTGATGAAGTAAGAACAGGAACATATCGCCAACTGTTTCACCCAGAGCAAATAATCAATGGAAAAGAAGATGCAGCTAACAACTATGCAAGAGGACATTACACAGTTGGAAAGGAAATCATTGATTTAACACTAGATCGTGTTAGGAAACTTGCAGATCAATGCACAGGTCTCCAAGGATTCTTATTGTTCCACTCATTTGGAGGAGGCACTGGAGCAGGATTTGGATCACTTCTTCTTGAAAGACTTTCAGTTGATTATGGAAAGAAATCAAAGCTTGAATTCACAGTTTACCCAGCACCACAAGTCTCAGTTGCAGTTGTTGAACCATACAACTCAGTTCTTGCCACACATGCAATGATTGATCATTCAGATTGTGCTTTCATGGTAGATAATGAAGCACTTTATGACCTTTGCAGGAGAGCACTTGACATTGAGCGACCAACATATACAAACTTAAACAGGTTAATTGGTCAAGTTGTTTCATCATTAACAGCATCACTTAGATTTGATGGTGCATTGAATGTCGATTTCACAGAATTCCAAACAAACCTTGTTCCATACAGCCGTATTCATTTCCCAATTTGTTCATATGCTCCAGTGATCTCAGCAGAGAAAGCATATCATGAGCAATTGAGTGTTGCAGAGATCACTAACACATTATTTGAACCAGCTAACATGATGGTTAAATGTGATCCACGACATGGTAAATACATGGCATGCTGNCTGTTTTACAGAGGTGATGTTGTTCCAAAGGATGTTGGATCAGCAATTGCAACAATCAAGACGAAGCGAACTATTCAGTTTGTTGATTGGTGCCCAACAGGGTTCAAGATTGGAATTAACTATCAACCACCAACAGTTGTTCCAGGAGGAGATCTTGCAAAGGTCCAAAGAGCAGTTTGCATGTTGGCAAACACAACAGCCATT   [1152]
7532997Trichonagiliscl2                                  -------------------------------------------------------------------------------AGCACGGAATCCAACCAGATGGTCAGATGCCATCAGACAAGACCATTGGTGTTGAAGACGACGCATTCAACACATTCTTCCAAGAGACAGGTGCTGGTAAGCACGTTCCACGTGCCGTTTTCGTCGACCTTGAGCCAACGGTCGTTGACGAAGTGAGGACAGGGACATACAGGCAGCTTTTCCACCCAGAGCAGATCATCAACGGTAAGGAGGATGCAGCCAACAACTACGCACGTGGTCACTACACTGTTGGCAAGGAAATCATCGATCTCACACTAGACCGTGTCCGTAAGCTTGCTGATCAGTGCACTGGTCTTCAAGGATTCTTGATGTTCCACTCATTCGGAGGTGGTACAGGAGCAGGATTTGGGTCACTTCTTCTTGAGCGTCTTTCCGTTGATTACGGTAAGAAATCTAAGCTCGAGTTCACAGTGTATCCAGCTCCACAGATTTCAACAGCGGTTGTTGAGCCGTACAATTCGATTCTTGCATGCCACTCTATGATTGATCACTCCGACTGTGCATTTATGGTGGATAATGAAGCACTTTATGATCTTTGCCGGCGTGCACTTGACATTGAGCGCCCAACGTACACTAACTTGAACAGGTTGATTGGTCAAGTTGTTTCATCACTGACCGCGTCTCTTCGTTTCGATGGTGCACTGAATGTCGACTTTACTGAGTTCCAGACAAACCTTGTTCCGTACAGCCGTATTCACTTTCCCATTTGCTCATATGCACCCGTGATCTCAGCAGAGAAAGCGTACCACGAGCAGCTTAGCGTTGCCGAAATCACCAACACCCTGTTTGAGCCAGCTAACATGATGGTGAAGTGTGATCCACGTCATGGTAAGTACATGGCGTGCTGCCTTCTTTACCGTGGTGATGTTGTTCCAAAGGACGTTGGGTCAGCAGTTGCTACCATCAAGACGAAGCGAACCATCCAGTTTGTTGACTGGTGCCTAACGGGATTCAAGATTGGAATCAACTATCAGCCACCAACAGTTGTTCCTGGAGGAGATCTTGCTAAGGTTCAGCGTGCTGTCTGTATGCTTGCCAACACTACAGCCATC   [1073]
7532995Trichonagiliscl2                                  -------------------------------------------------------------------------------AGCACGGGATCCAACCAGATGGTCAGATGCCATCAGACAAGACCATTGGTGTTGAAGACGACGCATTCAACACATTCTTCCAAGAGACAGGTGCTGGTAAGCACGTTCCACGTGCCGTTTTCGTCGACCTTGAGCCAACGGTCGTTGACGAAGTGAGGACAGGGACATACAGGCGGCTTTTCCACCCAGAGCAGATCATCAACGGTAAGGAGGATGCAGCCAACAACTACGCACGTGGTCACTACACTGTTGGCAAGGAAATCATCGATCTCACACTTGACCGTGTCCGTAAGCTTGCTGATCAGTGCACCGGTCTTCAAGGATTCTTGATGTTCCACTCATTCGGAGGTGGTACAGGAGCAGGATTTGGGTCACTTCTTCTTGAGCGTCTTTCCGTTGATTACGGTAAGAAATCTAAGCTCGAGTTCACAGTGTATCCAGCTYCACAGATTTCAACAGCAGTTGTTGAGCCGTACAATTCGATTCTTGCATGCCACTCTATGATTGATCACTCCGACTGTGCATTTATGGTGGATAATGAAGCACTTTATGATCTTTGCCGGCGTGCACTTGACATTGAGCGCCCAACGTACACTAACTTGAACAGGTTGATTGGTCAAGTTGTTTCATCACTGACCGCGTCTCTTCGTTTCGATGGTGCACTGAATGTCGACTTTACTGAGTTGCAGACAAACCTTGTTCCATACAGCCGTATTCACTTTCCCATTTGCTCGTATGCGCCCGTGATCTCAGCAGAGAAAGCGTACCACGAGCAGCTTAGCGTTGCCGAAATCACCAACACCCTGTTTGAGCCAGCTAACATGATGGTGAAGTGTGATCCACGTCATGGTAAGTACATGGCGTGCTGCCTTCTTTACCGTGGTGATGTTGTTCCAAAGGACGTTGGGTCAGCAGTTGCTACCATCAAGACGAAGCGAACCATCCAGTTTGTTGACTGGTGCCCAACGGGATTCAAGATTGGAATCAACTATCAGCCACCAACAGTTGTTCCTGGAGGAGATCTTGCTAAGGTTCAGCGTGCTGTCTGTATGCTTGCCAACACTACAGCCATC   [1073]
33465424HypotriacostaATCC30069atub2                      -----------------------------------------------------------------GCTCTACTGCCTCGAACACGGCATCCAGCCAGATGGTCAAATGCCATCCGACAAAACCATCGGCGTTTGTGACGACGCCTTCAACACCTTCTTCTCCGAGACTGGTGCTGGCAAACACGTTCCACGTGCTGTCTTTGTCGATCTTGAACCAACTGTTGTTGATGAAGTTCGTACTGGCACCTACCGCCAATTGTTCCACCCAGAACAATTGATCAATGGCAAGGAAGACGCGGCTAACAACTACGCCCGTGGTCACTACACCGTCGGTAAAGAAATCATCGACCTTACCCTCGACCGTATCCGTAAACTTGCTGACCAATGCACAGGTCTCCAAGGTTTCCTCATCTTCCACTCCTTCGGTGGTGGTACTGGTGCAGGTTTCGGTTCCCTCCTTCTTGAACGTCTTTCTGTCGACTACGGCAAGAAGTCCAAGCTCGAATTCACTGTCTACCCAGCTCCACAAGTCTCCACTGCTGTCGTAGAACCATACAACTCCATTCTTGCTACCCACGCTATGATCGATCACTCCGATTGTGCCTTCATGGTCGACAACGAAGCCCTTTACGACCTTTGCCGCCGTGCCCTCGATATCGAGCGCCCAACTTACACCAACCTCAACCGTCTCATTGGTCAAGTTGTTTCCTCCCTCACTGCCTCCCTTCGTTTCGATGGTGCTTTGAACGTCGACTTCACAGAATTCCAGACTAACTTGGTTCCATACTCGAGAATTCACTTCCCGATTTGTTCCTATGCTCCAGTTATCTCTGCTGAAAAGGCTTACCACGAACAACTCTCCGTTGCCGAAATCACCAACTCCCTCTTCGAACCAGCTAACATGATGGTTAAGTGTGATCCACGTCACGGTAAGTACATGGCCTGCACACTTCTTTACAGAGGTGATGTCGTTCCAAAGGATGTTTCCGCTGCCGTTGCCACCATCAAGACCAAGAGAACCATTCAATTCGTTGACTGGTGCCCAACCAGTTTCAAGATGGGTATCAACTACCAACCACCAACCGTCGTTCCAGGTGGTGATCTTGCCATGGTTCAACGTGCTGTCTGCATGCTTGCCAATACCACTGCTATC   [1087]
1755089MonocercomonasATCC50210atub2                      -----------------------------------------------------------------ACTCTACTGCCTCGAACACGGTATCCAACCAGATGGTCAAATGCCATCAGACAAGACAATCGGTGTCTGTGATGATGCTTTCAACACCTTCTTCAGCGAAACAGGCGCTGGCAAACACGTTCCACGTGCTGTCTTCGTCGATCTCGAACCAACCGTCGTTGACGAAGTTCGTACAGGTACATACCGCCAACTCTTCCACCCAGAACAAATCATCAACGGAAAGGAAGATGCCGCTAATAACTATGCCCGTGGTCACTACACCGTCGGTAAAGAAATCATCGATCTCACCCTCGATAGAATCCGTAAGCTTGCTGACCAATGCACAGGTCTCCAAGGTTTCTTGATCTTCCACTCATTCGGTGGTGGTACAGGTGCCGGATTCGGATCACTCCTCCTCGAACGTCTTTCTGTCGATTATGGCAAGAAGTCCAAGCTCGAATTCACAGTTTACCCAGCTCCACAAGTTTCAACAGCTGTCGTCGAACCATACAACTCAATCCTTGCTACCCATGCTATGATTGATCACTCCGACTGCGCTTTCATGGTCGATAACGAAGCCCTTTATGACCTTTGCCGCCGTGCCCTCGATATCGAGCGCCCAACATACACCAACCTTAACCGTCTCATTGGTCAAGTTGTTTCATCACTTACAGCTTCCCTCCGTTTCGATGGTGCTTTGAATGTCGATTTCACTGAATTCCAGACTAACTTGGTTCCATACAGCCGTATCCACTTCCCAATCTGCTCATATGCTCCAGTCATCTCAGCAGAAAAGGCTTATCACGAACAATTGTCAGTTGCTGAAATCACAAACAGCCTCTTCGAACCAGCTAACATGATGGTTAAGTGTGACCCACGTCACGGTAAGTACATGGCCTGCACACTCCTTTATCGTGGTGATGTCGTTCCAAAGGATGTCGGTGCTGCCGTTGCAACAATCAAGACCAAGCGTACCATCCAATTTGTCGACTGGTGTCCAACAGGTTTCAAGATTGGTATCAACTACCAACCACCAACAGTCGTTCCAGGTGGTGATCTTGCCAAGGTCCAACGTGCTGTCTGTATGCTCGCTAACACAACAGCCATT   [1087]
1755087MonocercomonasATCC50210atub1                      -----------------------------------------------------------------ACTCTACTGCCTCGAACACGGCATCCAACCAGATGGTCAAATGCCATCAGACAAGACAATCGGTGTCTGTGATGATGCTTTCAACACCTTCTTCAGCGAAACAGGCGCTGGCAAACACATTCCACGTGCTGTCTTCGTCGATCTCGAACCAACCGTCGTTGACGAAGTTCGTACAGGTACATACCGCCAACTCTTCCACCCAGAACAAATCATCAACGGAAAGGAAGATGCTGCTAACAACTATGCCCGTGGTCACTACACCGTCGGTAAAGAAATCATCGATCTCACCCTCGATAGAATCCGTAAGCTTGCTGACCAATGCACAGGTCTCCAAGGTTTCTTGATCTTCCACTCATTCGGTGGTGGTACAGGTGCCGGACTCGGATCACTCCTCCTCGAGCGTCTTTCTGTCGATTATGGCAAGAAGTCCAAGCTCGAGTTCACAGTTTACCCAGCTCCACAAGTTTCAACAGCTGTCGTTGAACCATACAACTCAATCCTTGCTACCCATGCTATGATTGATCACTCCGACTGCGCTTTCATGGTCGATAACGAAGCACTTTATGACCTTTGCCGCCGTGCCCTCGATATCGAGCGCCCAACATACACCAACCTTAACCGTCTCATTGGTCAAGTTGTTTCATCACTTACAGCTTCCCTCCGTTTCGATGGTGCTTTGAACGTCGATTTCACTGAATTCCAGACTAACTTGGTTCCATACAGCCGTATCCACTTCCCAATCTGCTCATATGCTCCAGTCATCTCAGCAGAAAAGGCTTATCACGAACAATTGTCAGTTGCTGAAATCACAAACAGCCTCTTCGAACCAGCTAACATGATGGTTAAGTGCGACCCACGTCACGGTAAGTACATGGCCTGCACACTCCTTTATCGTGGTGATGTCGTTCCAAAGGATGTCGGTGCTGCCGTTGCAACAATCAAGACCAAGCGTACCATCCAATTCGTCGACTGGTGTCCAACCGGTTTCAAGATTGGTATCAACTACCAACCACCAACAGTCGTTCCAGGTGGCGATCTTGCCAAGGTCCAACGTGCTGTCTGTATGCTCGCTAACACAACAGCCATT   [1087]
66269622Phominiscl2.3                                    -----------------------------------------------------------------------------------------TCAACCAGATGGCCAGATGCCATCCGACAAGACCATCGGTGTTTGCGATGATGCTTTCAACACCTTCTTCTCCGAGACTGGTGCTGGCAAGCACGCTCCACGTGCCGTTTTCGTCGATCTCGAGCCAACTGTCGTTGACGAGGTTCGTACCGGAACATACCGCCAGCTCTTCCACCCAGAGCAGCTCATCAACGGCAAGGAAGATGCCGCTAACAACTACGCTCGTGGTCACTACACCGTTGGTAAGGAAATCATCGACCTTACCCTCGACCGCATCCGTAAGCTCGCTGACCAGTGCACTGGTCTCCAGGGCTTCCTCCTCTTCCACTCCTTCGGTGGTGGCACTGGTGCTAGCTTCGGCTCCCTCCTCCTTGAGTGTCTTTCTGTCGACTACGGCAAGAAGTCCAAGCTCGAGTTCACCGTCTACCCAGCTCCACAGGTTTCCACCGCTGTCGTCGAGCCATACAACTCCATCCTTGCCACCCACGCCATGATCGACCACTCCGACTGCGCCTTCATGGTCGATAACGAGGCCCTCTACGACCTTTGCCGCCGTGCCCTCGACATCGAGCGCCCAACCTACACCAACCTCAACCGTCTCATCGGCCAGGTTGTTTCCTCCCTTACCGCCTCCCTCCGCTTCGATGGTGCCCTCAACGTCGACTTCACCGAGTTCCAGACCAACCTCGTCCCATACTCCCGTATCCACTTCCCAATCTGCTCCTATGCCCCAGTCATCTCCGCCGAGAAGGCCTACCACGAGCAGCTCTCCGTCGCCGAGGTCACCAACACCCTCTTCGAGCCGGCTAACATGATGGTTAAGTGCGACCCGCGCCACGGCAAGTACATGGCCTGCACCCTCCTCTACCGCGGTGATGTCGTCCCGAAGGATGTCGGATCTGCAGTTGCCACCATCAAGACCAAGCGCACCATCCAGTTCGTCGACTGGTGCCCGACCGGCTTCAAGATCGGTATCAACTACCAGCCACCAACAGTCGTCCCAGGAGGCGATCTCGCCAAGGT-CAGCGCGCCGTCTGCATGCTCGCCAACACCACCGCTATC   [1062]
66269620Phominiscl2.2                                    -----------------------------------------------------------------------------------------TCAGCCAGATGGCCAGATGCCATCCGACAAGACCATCGGCGTTTGCGATGATGCTTTCAACACCTTCTTCTCCGAGACTGGTGCTGGCAAGCACGTTCCACGTGCCGTCTTCGTCGATCTCGAGCCAACTGTCGTTGACGAGGTTCGTACCGGCACATACCGCCAGCTCTTCCACCCAGAGCAGCTCATCAATGGCAAGGAAGATGCTGCCAACAACTACGCTCGTGGTCACTACACCGTTGGTAAGGAAATCATCGACCTTACCCTCGACCGCATCCGTAAGCTCGCTGACCAGTGCACTGGTCTCCAGGGCTTCCTCCTCTTCCACTCCTTCGGTGGTGGCACTGGTGCTGGCTTCGGCTCCCTCCTCCTTGAGCGCCTTTCCGTCGACTATGGCAAGAAGTCCAAGCTCGAGTTCACCGTCTACCCAGCTCCACAGGTTTCCACCGCTGTCGTCGAGCCATACAACTCCATCCTTGCCACCCACGCCATGATCGACCACTCCGACTGCGCCTTCATGGTCGATAACGAGGCCCTCTACGACCTTTGCCGCCGCGCCCTCGACATCGAGCGCCCAACCTACACCAACCTCAACCGTCTCATCGGCCAGGTTGTTTCCTCCCTTACCGCCTCCCTCCGCTTCGATGGTGCCCTCAACGTCGACTTCACCGAGTTCCAGACCAACCTCGTCCCATACTCCCGTATCCACTTCCCAATCTGCTCCTACGCTCCAGTCATCTCCGCCGAGAAGGCCTACCACGAGCAGCTCTCCGTCGCCGAGGTCACCAACACCCTCTTCGAGCCGGCTAACATGATGGTTAAGTGCGACCCACGCCACGGCAAGTACATGGCCTGCACCCTCCTCTACCGCGGTGATGTCGTCCCGAAGGATGTCGGCGCCGCCGTTGCCACCATCAAGACCAAGCGCACCATCCAGTTCGTCGACTGGTGCCCGACCGGCTTCAAGATCGGTATCAACTACCAGCCATCAACAGTCGTCCCAGGAGGCGATCTCGCCAAGGTCCAGCGCGCCGTCTGCATGCTCGCCAACACCACCGCTATC   [1063]
128168656StephanonymphaspNk3atub2                        -----------------------------------------------------------------GCTGTATTGCCTTGAACACGGGATTCAGCCGGACGGGCAGATGCCGTCAGACAAGACGATTGGCGTCTGCGATGATGCGTTTAACACCTTCTTCTCAGAGACAGGTGCAGGCAAGCACGTACCTCGTGCCGTCTTCGTCGACCTTGAGCCGACAGTCGTCGATGAAGTTCGTACCGGAACATATCGTCAGCTGTTCCACCCGGAACAGATCATCAACGGAAAGGAGGATGCTGCAAACAACTACGCGCGCGGTCACTACACCGTCGGCAAGGAGATTATCGATCTGACTCTCGACCGTATCCGCAAGCTCGCCGACCAGTGCACGGGGATGCAGGGCTTCCTGATCTTCCATTCCTTCGGCGGCGGCACCGGCGCGGGCTTCGGGTCGCTCCTCCTCGAGCGTTTGTCCGTCGACTATGGCAAGAAGAGCAAGCTCGAATTCACGGTCTACCCGGCTCCTCAAGTCTCCACCGCCGTCGTTGAGCCGTACAACTCGATTCTCGCCACCCATGCGATGATCGACCATTCGGACTGCGCATTCATGGTTGACAACGAGGCGCTGTACGACCTTTGCCGCCGGGCTCTTGACATTGAGCGCCCCACCTACACCAACCTGAACCGTCTCATCGGGCAAGTCGTCTCCTCGCTGACCGCCTCCCTGCGGTTCGACGGTGCCCTCAACGTGGACTTCACTGAGTTCCAGACCAACCTCGTCCCCTACGCGCGGATCCACTTCCCGATCTGCTCGTATGCGCCCGTCATCAGCGCCGAGGAGGCCTACCACGAGCAGCTGTCCGTCGCCGAGATCACCAACACTCTCTTCGAGCCCGCCAACATGATGGTGAAGTGCGACCCACGTCACGGCAAGTACATGGCATGCACTCTGCTCTACCGCGGTGATGTCGTCCCGAAGGACGTCGGTGCTGCCGTCGCCACGATCAAGACGAAGAGGACCATCCAGTTCGTCGATTGGTGCCCGACCGGGTTCAAGATCGGAATCAACTACCAGCCGCCAACCGTTGTCCCAGGCGGCGACCTCGCCAAGGTTCAGCGCGCGGTCTGCATGCTCGCAAACACCACCGCAATC   [1087]
128168652StephanonymphaspNk3atub1                        -----------------------------------------------------------------ACTCTACTGCCTCGAGCATGGTATCCAGCCAGACGGCCAGATGCCATCGGACAAGACAATTGGCGTCTGCGATGATGCGTTCAACACGTTCTTCTCGGAGACTGGCGCTGGAAAGCACGTGCCGCGTGCTGTCTTCGTTGACCTGGAGCCGACGGTGGTGGATGAGGTTCGTACCGGGACGTATCGGCAGCTGTTCCACCCGGAGCAGATCATCAACGGGAAGGAGGATGCTGCGAACAACTACGCCCGCGGCCACTACACCGTCGGAAAGGAGATCATCGATCTCACCCTTGACCGCATCCGTAAGCTCGCGGACCAGTGCACGGGGATGCAAGGCTTCCTGATCTTCCACTCCTTCGGCGGCGGGACGGGCGCCGGCTTCGGGTCTCTGCTTCTCGAGCGTCTGTCCGTCGACTACGGGAAGAAGAGCAAGCTCGAGTTCACGGTGTACCCGGCTCCTCAGGTCTCCACTGCCGTCGTCGAGCCGTACAACTCCATTCTCGCTACCCACGCCATGATTGACCACTCGGATTGCGCATTCATGGTCGACAACGAGGCACTGTATGACTTTGGCCGTCGGGCGCTCGACATCGAGCGCCCGACCTACACCAACCTGAACCGTCTCATCGGTCAGGTCGTCTCGTCGCTGACCGCCTCCCTTCGGTTCGACGGTGCACTCAACGTGGACTTCACCGAGTTCCAGACCAACCTCGTCCCATACGCGCGGATCCACTTTCCGATCTGCTCGTACGCGCCCGTCATCAGCGCCGAGAAGGCGTACCACGAGCAGCTGTCGGTTGCGGAGATCACGAACACTCTGTTCGAGCCGGCCAACATGATGGTGAAGTGCGACCCGCGTCACGGCAAGTACATGGCGTGCACACTGCTCTACCGCGGTGATGTGGTTCCGAAAGATGTTGGTGCTGCTGTTGCGACAATTAAGACGAAGAGGACGATCCAGTTCGTCGACTGGTGCCCGACAGGGTTCAAGATCGGAATCAACTACCAACCACCAACCGTCGTCCCAGGCGGCGACCTTGCCAAGGTTCAGCGCGCGGTCTGCATGCTGGCAAACACGACCGCAATC   [1087]
66269632TetratrichomonasspZUBR                           -----------------------------------------------------------------------------------------CCAACCAGATGGTCAACTCCCATCAGAAAAGACAATCGGTGTCGAAGATGATGCTTTCAACACATTCTTCTCAGAAACAGGCGCTGGCAAGCACGTTCCACGTGCCGTCTTCGTCGATCTTGAACCAACAGTTGTTGACGAAGTTCGCACAGGTACATACCGCCAACTCTTCCACCCAGAACAACTCATCTCAGGTAAGGAAGATGCTGCTAACAACTACGCCCGTGGTCACTACACAGTTGGTAAGGAAATCATCGATCTCACACTCGATAGAATCCGTAAGCTCGCTGATCAATGCACAGGTCTCCAAGGCTTCCTTCTCTTCCACTCATTCGGCGGTGGTACAGGTGCTGGCTTTGGTTCACTCCTCCTCGAAAGACTTTCAGTCGACTACGGTAAGAAGTCCAAGCTCGAATTCACAGTTTACCCATCCCCACAAGTTTCAACAGCCATCGTTGAACCATACAACTCAATTCTTGCTACACACGCCATGATCGATCACTCAGATTGCGCTTTCATGGTCGATAACGAAGCCCTCTACGATCTTTGCCGCCGTGCTCTCGATATCGAACGCCCAACATACACAAACCTTAACAGACTCATCGGTCAAGTTGTTTCATCACTCACAGCATCCCTCCGTTTCGATGGTGCTCTTAACGTCGATTTCACAGAATTCCAAACAAACCTTGTTCCATACTCACGTATCCACTTCCCAATTTGCTCATATGCTCCAGTCATCTCAGCAGAAAAGGCATACCACGAACAACTCTCAGTCGCTGAAATCACAAACTCACTCTTCGAACCAGCCAACATGATGGTTAAGTGCGACCCAAGACACGGCAAGTACATGGCTTGCACACTCCTTTACAGAGGTGATGTCGTTCCAAAGGATGTTTCAGCCGCCGTCGCTACAATCAAGACAAAGAGAACAATCCAATTTGTCGACTGGTGCCCAACAGGTTTCAAGATGGGTATCAACTACCAACCACCAACAGTCGTTCCAGGTGGCGATCTTGCCAAGGTTCAACGTGCTGTCTGCATGCTCGCTAACACAACAGCCATC   [1063]
66269630TetratrichomonasspZUBR                           -----------------------------------------------------------------------------------------CCAACCAGATGGTCAACTCCCATCAGATAAGACAATCGGTGTCGAAGATGATGCTTTCAACACATTCTTCTCAGAAACAGGCGCTGGTAAGCACGTTCCACGTGCCGTCTTCGTCGATCTTGAACCAACAGTTGTTGACGAAGTTCGTACAGGTACATACCGCCAACTCTTCCACCCAGAACAACTCATCTCAGGTAAGGAAGATGCTGCTAACAACTACGCCCGTGGTCACTACACAGTTGGTAAGGAAATCATCGATCTCACACTCGATAGAATCCGTAAGCTCGCTGATCAATGCACAGGTCTCCAAGGCTTCCTTCTCTTCCACTCATTCGGTGGTGGTACAGGTGCTGGCTTTGGTTCACTCCTCCTCGAAAGACTTTCAGTCGACTATGGTAAGAAGTCCAAGCTCGAATTCACAGTTTACCCATCCCCACAAGTTTCAACAGCCATCGTTGAACCATACAACTCAATTCTTGCTACACACGCTATGATCGATCACTCAGATTGCGCTTTCATGGTCGATAACGAAGCCCTCTACGATCTTTGCCGCCGTGCTCTCGATATCGAACGCCCAACATACACAAACCTTAACAGACTCATCGGTCAAGTTGTTTCATCACTCACAGCATCCCTCCGTTTCGATGGTGCTCTTAACGTCGATTTCACAGAATTCCAAACAAACCTTGTTCCATACTCACGTATCCACTTCCCAATCTGCTCATATGCTCCAGTCATCTCAGCAGAAAAGGCATACCACGAACAACTCTCAGTCGCTGAAATCACAAACTCACTCTTCGAACCAGCCAACATGATGGTTAAGTGCGACCCAAGACACGGCAAGTACATGGCATGCACACTCCTTTACAGAGGTGATGTCGTTCCAAAGGATGTTTCAGCCGCCGTCGCTACAATCAAGACAAAGAGAACAATCCAATTCGTCGACTGGTGCCCAACAGGTTTCAAGATGGGTATCAACTACCAACCACCAACAGTCGTTCCAGGTGGCGATCTTGCCAAGGTTCAACGTGCTGTCTGCATGCTCGCTAACACAACAGCCATC   [1063]
66269628TetratrichomonasspSL                             -----------------------------------------------------------------------------------------CCAGCCCGACGGCCAACTTCCGTCCGACAAAACGATCGGCGTCGAGGACGATGCCTTCAACACATTCTTCAGCGAGACAGGCGCCGGGAAACACGTTCCTCGTGCCGTTTTTGTCGACCTTGAACCAATTGTTATCGACGAAGTGAGAACAGGCACCTACAGACAGTTGTTCCACCCAGAGCAGCTTATCACCGGTAAGGAAGACGCCGCCAACAACTACGCGAGAGGGCACTACACAGTCGGGAAGGAGATCATCGACCTCACTCTTGACAGGATCCGTAAGCTCGCTGACCAGTGCACAGGCCTCCAGGGCTTCCTCCTCTTTCACTCCTTCGGTGGTGGCACAGGGGCCGGTTTCGGTTCCCTCCTCCTCGAGAGGCTCTCCGTCGACTACGGCAAGAAGTCAAAGCTGGAGTTCACAGTGTACCCATCGCCACAGGTCTCCACAGCTATTGTCGAGCCATACAACTCCATCCTTGCGACCCACGCAATGATCGACCACTCGGGCTGCGCGTTCATGGTCGACAACGAGGCGCTCTACGACCTCTGCCGCAGAGCACTCGACATCGAGAGACCAACGTACACGAACCTTAACAGGCTGATCGGCCAAGTCGTCTCCTCTCTCACAGCATCTCTCCGTTTCGATGGTGCACTGAACGTCGATTTCACGGAGTTCCAGACGAACCTTGTCCCATACGCTCGTATCCACTTCCCAATCTGCTCATACGCACCAGTCATCTCCGCAGAGAAGGCATACCACGAGCAGCTCTCCGTCGCAGAAATCACGAACTCACTGTTCGAGCCAGCGAACATGATGGTTAAGTGCGACCCAAGGCATGGCAAGTACATGGCGTGCACCCTCCTTTACAGAGGCGACGTTGTTCCAAAGGATGTTTCAGCCGCAGTTGCAACGATCAAGACAAAGAGGACGATCCAATTTGTCGACTGGTGTCCAACAGGCTTCAAGATGGGCATCAACTACCAACCGCCAACAGTCGTTCCAGGTGGCGACCTTGCGAAGGTCCAACGCGCAGTCTGCATGCTCGCTAACACGACAGCAATT   [1063]
66269626TetratrichomonasspSL                             -----------------------------------------------------------------------------------------CCAGCCCGACGGCCAACTTCCGTCCGACAAAACGATCGGCGTCGAGGACGATGCCTTCAACACATTCTTCAGCGAGACAGGCGCCGGGAAACACGTTCCTCGTGCCGTTTTTGTCGACCTTGAACCAACTGTTATCGACGATGTGAGAACAGGCACCTACAGACAGTTGTTCCACCCAGAGCAGCTTATCACCGGTAAGGAAGACGCCGCCAACAACTACGCGAGAGGGCGCTACACAGTCGGGAAGGAGATCATCGACCTCACTCTTGACAGGATCCGTAAGCTCGCTGACCAGTGCACAGGCCTCCAGGGCTTCCTCCTCTTCCACTCCTTCGGTGGTGGCACAGGGGCCGGTTTCGGTTCCCTCCTCCTCGAGAGGCTCTCCGTCGACTACGGCAAGAAGTCAAAGCTGGAGTTCACAGTGTACCCATCGCCACAGGTCTCCACAGCTATTGTCGAGCCATACAACTCCATCCTTGCGACCCACGCAATGATCGACCACTCGGACTGCGCATTCATGGTCGACAACGAGGCGCTCTACGACCTCTGCCGCAGAGCACTCGACATCGAGAGACCAACGTACACGAACCTTAACAGGCTGATCGGCCAAGTCGTCTCCTCTCTCACAGCATCTCTCCGTTTCGATGGTGCACTGAACGTCGATTTCACGGAGTTCCAGACGAACCCTGTCCCATACGCTCGTATCCACTTCCCAATCTGCTCATACGCACCAGTCATCTCCGCAGAGAAGGCATACCACGAGCAGCTCTCCGTCGCAGAAATCACGAACTCACTGTTCGAGCCAGCGAACATGATGGTTAAGTACGACCCAAGGCATGGCAAGTACATGGCGTGCACCCTCCTTTACAGAGGCGACGTTGTTCCAAAGGATGTTTCAGCCGCAGTTGCAACGATCAAGACAAAGAGGACGATCCAATTTGTCGACTGGTGTCCAACAGGCTTCAAGATGGGCATCAACTACCAACCGCCAACAGTCGTTCCAGGTGGCGACCTTGCGAAGGTCCAACGCGCAGTCTGCATGCTCGCTAACACGACAGCAATT   [1063]
66269625TetratrichomonasspSL                             -----------------------------------------------------------------------------------------CCAGCCGGATGGCCAACTACCATCAGATAAGACCATTGGAGTTGAAGATGATGCTTTCAACACATTCTTCAGCGAAACAGGTGCAGGCAAGCATGTTCCACGTGCAGTTTTTGTCGACCTTGAACCGACAGTTATCGATGAAGTGAGAACTGGCACATACAGACAGCTCTTCCACCCAGAACAGCTCATCACCGGAAAGGAAGATGCAGCAAACAACTATGCAAGAGGACACTACACAGTAGGTAAGGAGATCATCGACCTTACCCTCGACAGGGTCCGTAAGCTCGCTGACCAATGCACAGGCCTCCAGGGCTTCCTCCTCTTCCACTCATTCGGTGGTGGCACTGGAGCAGGCTTCGGTTCACTCCTCCTCGAGAGACTTTCAGTCGATTACGGCAAGAAGTCAAAGCTCGAGTTTACTGTTTACCCTTCACCACAGGTCTCAACAGCCATCGTTGAACCATACAACTCCATCCTTGCAACACATGCTATGACCGATCACTCAGATTGTGCGTTCATGGTAGATAACGAAGCACTCTATGACCTCTGCCGCAGAGCCCTCGATATCGAAAGACCAACATACACAAACTTGAACAGACTCATCGGACAAGTTGTTTCGTCACTCACTGCATCGCTCCGTTTCGATGGTGCCTTGAACGTCGATTTCACAGAATTCCAGACAAACCTTGTGCCATACGCACGTATCCACTTCTCAATCTGCTCATATGCTCCAGTTATCTCTGCAGAGTAGGCATACCACGAACAACTCTCCGTTGCCGAAATCACAAACTCACTCTTCGAACCAGCAAACATGATGGTTAAGTGTGACCCAAGGCACGGCAAGTACATGGCATGCACACTTCTTTACAGAGGTGATGTCGTTCCAAAGGATGTTTCAGCTGCTGTTGCAACAATCAAGACAAAGAGGACAATCCAATTTGTCGATTGGTGCCCAACTGGTTTCAAGATGGGAATCAACTACCAGCCACCAACAGTCGTTCCAGGTGGCGACCTTGCCAAGGTTCAACGTGCAGTTTGCATGCTTGCT-ACACAGCAGCAATC   [1062]
66269623TetratrichomonasspSL                             -----------------------------------------------------------------------------------------CCAGCCGGATGGCCAACTACCATCAGATAAGACCATTGGAGTTGAAGATGATGCTTTCAACACATTCTTCAGCGAAACAGGTGCAGGCAAGCATGTTCCACGTGCAGTTTTTGTCGACCTTGAACCAACAGTTATCGATGAAGTGAGAACTGGCACATACAGACAGCTCTTCCACCCAGAACAGCTCATCACCGGAAAGGAAGATGCAGCAAACAACTATGCAAGAGGACACTACATAGTAGGTAAGGAGATCATCGACCTTACCCTCGACAGGGTCCGTAAGCTCGCTGACCAATGCACAGGCCTCCAGGGCTTCCTCCTCTTCCACTCATTCGGTGGTGGCACTGGAGCAGGCTTCGGTTCACTCCTCCTCGAGAGACTTTCAGTCGATTACGGCAAGAAGTCAAAGCTCGAGTTTACTGTTTACCCTTCACCACAGGTCTCAACAGCCATCGTTGAACCATACAACTCCATCCTTGCAACACATGCTATGATCGATCACTCAGATTGTGCATTCATGGTCGACAACGAGGCACTATACGACCTTTGCCGCAGATCCCTCGATATCGAGAGACCAACATACACAAACTTGAACAGACTCATCGGACAGGTTGTTTCATCACTCACTGCATCCCTCCGTTTCGATGGTGCTTTGAATGTAGATTTCACCGAGTTCCAGACAAATCTTGTACCATACGCACGTATCCACTTCCCAATCTGCTCATACGCTCCAGTTATCTCTGCAGAGAAGGCATACCACGAACAGCTCTCTGTTGCAGAAATCACAAACTCCCTCTTCGAACCAGCAAACATGATGGTTAAGTGTGATCCAAGGCATGGTAAGTACATGGCGTGTTGCTGCTTATACAGAGGAGACGTGGTTCCAAAGGACGTCTCAGCTGCTATTGCAACAATCAAAACCAAGAGAACAATCCAGTTTGTTGATTGGTGTCCAACAGGCTTCAAGATGGGCATTAACTACCAACCCCCAACTGTTGTTCCAGGTGGCGACCTTGCCAAGGTTCAACGTGCTGTTTGCATGCTCGCAAACACAACGGCAATC   [1063]
66269618Tetrabuttreyicl2.1                               -----------------------------------------------------------------------------------------TCAACCAGATGGCCAACTCCCATCAGACAAGACAATCGGTGTCGAGGATGATGCATTCAACACATTCTTCTCAGAAACAGGCGCAGGCAAGCACGTTCCACGTGTAGTTTTCGTCGATCTCGAACCAACAGTTATCGATGAAGTCCGCACAGGCACATACCGCCAACTCTTCCACCCAGAACAACTCATCTCTGGCAAGGAAGATGCAGCAAACAACTACGCTCGTGGTCACTACACAGTCGGTAAGGAAATCATCGATCTCACACTCGATAGAATCCGTAAGCTCGCAGATCAATGCACGGGTCTCCAAGGCTTCCTTATCTTCCACTCATTCGGTGGCGGCACAGGCGCAGGCTTCGGCTCCCTCCTCCTCGAAAGACTTTCAGTCGACTATGGCAAGAAGTCCAAGCTCGAATTCACAGTCTACCCATCCCCACAGGTCTCAACAGCAATCGTTGAACCATACAACTCCATCCTTGCAACACATGCAATGATCGATCACTCAGACTGCGCATTCATGGTCGATAACGAAGCACTTTACGACCTTTGCCGCCGTGCACTCGATATCGAACGCCCAACATACACAAACCTCAACAGACTCATCGGCCAAGTTGTCTCATCACTCACAGCATCTCTCCGTTTCGATGGTGCACTCAACGTCGATTTCACAGAATTCCAGACAAACCTTGTCCCATACGCACGTATCCACTTCCCAATCTGCTCATATGCACCAGTCATCTCTGCAGAAAAGGCATACCACGAGCAACTCCCCGTCGCAGAAATCACAAACTCACTCTTCGAACCAGCTAACATGATGGTTAAGTGCGATCCACGCCACGGCAAGTACATGGCATGCACACTCCTTTACAGAGGTGATGTCGTTCCAAAGGATGTTTCCGCAGCAGTCGCAACAATCAAGACAAAGCGCACAATCCAGTTCGTCGACTGGTGCCCAACAGGCTTCAAGATGGGCATCAACTACCAACCACCAACAGTCGTTCCAGGTGGCGATCTTGCAAAGGTTCAACGTGCAGTCTGCATGCTCGCTAACACAACAGCAATC   [1063]
66269616Tetrabuttreyicl1.7                               -----------------------------------------------------------------------------------------CCAACCAGATGGCCAACTTCCATCAGACAAGACAATCGGTGTCGAAGATGATGCATTCAACACATTCTTCTCAGAAACAGGCGCAGGCAAGCACGTTCCACGTGCAGTCTTCGTTGATCTTGAACCAACAGTTATCGATGAAGTTCGCACAGGCACATACCGCCAACTTTTCCATCCAGAACAACTTATCTCTGGCAAAGAAGACGCAGCTAACAACTACGCTCGTGGCCACTATACAGTTGGTAAGGAAATCATCGATCTTACACTCGACAGAGTACGTAAGCTCGCAGATCAATGCACAGGTCTCCAAGGCTTCCTCATCTTCCACTCCTTCGGTGGTGGCACAGGCGCAGGCTTTGGTTCCCTCCTCCTCGAAAGACTTTCAGTCGATTACGGCAAGAAGTCCAAGCTTGAGTTCACAGTTTACCCATCCCCACAGGTTTCAACAGCAATCGTTGAGCCATACAACTCCATCCTTGCAACACACGCAATGATTGACCACTCAGATTGTGCATTCATGGTCGATAACGAAGCACTCTACGACCTTTGCCGCCGTGCACTCGATATCGAACGCCCAACATACACAAACCTTAACAGACTCATCGGCCAAGTTGTTTCTTCCCTTACAGCTTCCCTCCGTTTCGATGGTGCTCTTAACGTCGATTTCACAGAATTCCAGACAAACCTTGTTCCATACGCACGTATCCACTTCCCAATCTGCTCATATGCACCAGTCATCTCCGCAGAAAAGGCATACCACGAACAACTCTCCGTCGCAGAAATTACAAACTCACTCTTCGAACCATCAAACATGATGGTTAAGTGTGACCCACGCCACGGCAAGTACATGGCATGCACACTTCTTTACAGAGGTGATGTCGTTCCAAAGGATGTTTCCGCAGCAGTCGCAACAATCAAGACAAAGCGCACAATCCAGTTCGTCGACTGGTGCCCAACAGGCTTCAAGATGGGCATCAACTACCAACCACCAACAGTCGTTCCAGGTGGCGATCTTGCAAAGGTTCAACGTGCAGTCTGCATGCTCGCTAACACAACAGCAATC   [1063]
66269614Tetrabuttreyicl1.10                              -----------------------------------------------------------------------------------------TCAGCCAGATGGTCAACTCCCATCCGACAAGACAATCGGCGTCGAAGATGATGCATTCAACACATTCTTCTCAGAAACAGGCGCAGGCAAGCACGTTCCACGTGCAGTCTTCGTTGATCTTGAACCAACAGTTATCGATGAAGTTCGCACAGGCACATACCGCCAACTTTTCCATCCAGAACAACTTATCTCTGGCAAAGAAGACGCAGCTAACAACTACGCTCGCGGCCACTATACAGTTGGTAAGGAAATCATCGATCTTACACTCGACAGAGTACGTAAGCTCGCAGATCAATGCACAGGTCTCCAAGGCTTCCTCATCTTCCACTCCTTCGGTGGTGGCACAGGCGCAGGCTTTGGTTCCCTCCTCCTCGAAAGACTTTCAGTCGATTACGGCAAGAAGTCCAAGCTTGAGTTCACAGTTTACCCATCCCCACAGGTTTCAACAGCAATCGTTGAGCCATACAACTCCATCCTTGCAACACACGCAATGATTGACCACTCAGATTGTGCATTCATGGTCGATAACGAAGCACTCTACGACCTTTGCCGCCGTGCACTCGATATCGAACGCCCAACATACACAAACCTTAACAGACTCATCGGCCAAGTTGTTTCTTCCCTTACAGCTTCCCTCCGTTTCGATGGTGCTCTTAACGTCGATTTCACAGAATTCCAGACAAACCTTGTTCCATACGCACGTATCCACTTCCCAATCTGCTCATATGCACCAGTCATCTCCGCAGAAAAGGCATACCACGAACAACTCTCCGTCGCAGAAATTACAAACTCACTCTTCGAACCATCAAACATGATGGTTAAGTGTGACCCACGCCACGGCAAGTACATGGCATGCACACTTCTTTACAGAGGTGATGTCGTTCCAAAGGATGTTTCCGCAGCAGTCGCAACAATCAAGACAAAGCGCACAATCCAGTTCGTCGACTGGTGCCCAACAGGCTTCAAGATGGGCATCAACTACCAACCACCAACAGTCGTTCCAGGTGGCGATCTTGCAAAGGTTCAACGTGCAGTCTGCATGCTCGCTAACACAACAGCAATC   [1063]
66269612TetratrichomonasspKAJ                            -----------------------------------------------------------------------------------------CCAACCAGACGGACAGCTTCCATCTGACAAGACAATCGGCGTAGAAGACGATGCGTTCAACACTTTCTTCACCGAGACAGGCGCAGGAAAGCACGTCCCACGCGCAGTCTTCGTCGATCTTGAACCAACAGTCATTGATGAAGTCCGCACAGGAACATACAGGCAACTCTTCCACCCAGAGCAGCTCATCACAGGCAAAGAAGACGCAGCTAACAACTACGCACGTGGACACTACACAGTTGGTAAGGAAATCATCGACCTGACACTCGACAGGATCCGTAAACTCGCTGACCAATGCACAGGTCTCCAAGGCTTCCTCTTGTTCCACTCCTTCGGTGGTGGCACTGGCGCTGGTTTCGGTTCCCTCCTCCTCGAGCGTCTCTCCGTCGACTACGGAAAGAAGTCCAAACTTGAGTTCACTGTCTACCCATCTCCACAGGTCTCAACTGCAATCGTAGAGCCATACAACTCAATCCTTGCTACACACGCAATGATTGATCACTCTGACTGCGCTTTCATGGTCGACAACGAAGCACTTTACGACCTCTGCCGCCGTGCTCTCGATATCGAGCGCCCAACATACACAAACCTCAACAGACTCATCGGACAGGTCGTTTCATCACTCACTGCTTCCCTCCGTTTCGATGGTGCTTTGAACGTCGACTTCACTGAGTTCCAGACAAACCTTGTCCCATACGCTCGTATCCACTTCCCAATCTGCTCATATGCTCCAGTCATCTCTGCAGAAAAGGCATACCACGAGCAGCTCTCTGTCGCTGAAATCACAAACACACTCTTCGAACCAGCAAACATGATGGTTAAGTGCGACCCACGCCACGGAAAGTACATGGCGTGCACACTTCTTTATCGTGGTGATGTCGTTCCAAAGGATGTTTCTGCTGCTGTCGCAACAATCAAGACAAAGAGGACAATCCAATTCGTTGACTGGTGCCCAACTGGTTTCAAGATGGGAATCAACTACCAACCACCAACAGTCGTTCCAGGTGGTGATCTTGCAAAGGTCCAACGTGCTGTTTGTATGCTCGCAAACACAACAGCAATC   [1063]
66269611TetratrichomonasspKAJ                            -----------------------------------------------------------------------------------------CTAACCAGACGGCCAACTGCCATCCGACAAGACAATCGGCGTCGAAGACGATGCGTTCAACACTTTCTTCTCGGAGACTGGTGCCGGCAAGCACGTCCCGCGTGCAGTATTCGTTGATCTTGAACCAACAGTTATCGACGAAGTCCGCACAGGAACATACCGCCAACTCTTCCACCCAGAGCAGCTCATCACAGGCAAGGAAGATGCAGCCAACAACTACGCTCGTGGGCACTACACTGTCGGCAAGGAAATCATTGACTTGACACTCGACCGAATCCGTAAACTCGCCGACCAATGCACAGGTCTCCAAGGCTTCCTCTTGTTCCACTCCTTCGGTGGTGGCACAGGCGCTGGCTTCGGATCCCTCCTCCTCGAACGTCTCTCCGTCGACTACGGCAAGAAGTCCAAGCTCGAGTTCACTGTCTACCCATCCCCACAAGTTTCGACAGCCATCGTTGAGCCATACAACTCAATTCTCGCTACACACGCCATGATTGACCACTCAGACTGCGCTTTCATGGTCGATAACGAAGCACTTTACGACCTCTGCCGCCGTGCTCTCGATATCGAGCGCCCAACATACACAAACCTCAACAGACTCATCGGACAGGTCGTTTCATCCCTCACAGCTTCCCTCCGTTTCGATGGTGCTTTGAACGTCGACTTCACAGAGTTCCAGACAAACCTTGTTCCATACGCTCGTATCCACTTCCCAATCTGCTCATATGCTCCAGTCATCTCCGCAGAAAAGGCATACCACGAACAACTCTCTGTCGCTGAAATCACAAACTCACTCTTCGAACCAGCAAACATGATGGTTAAGTGCGACCCACGCCACGGCAAGTACATGGCCTGCACACTTCTTTATCGTGGTGATGTCGTTCCAAAGGACGTTTCTGCTGCTGTCGCAACAATCAAGACAAAGAGGACAATCCAATTTGTCGACTGGTGCCCAACTGGCTTCAAGATGGGAATCAACTACCAACCACCAACAGTCGTTCCAGGTGGCGATCTTGCCAAGGTCCAACGCGCTGTCTGTATGCTCGCAAACACAACAGCAATC   [1063]
66269609TetratrichomonasspKAJ                            -----------------------------------------------------------------------------------------CCAACCAGATGGCCAACTCCCATCCGACAAGACAATCGGCGTCGAAGATGACGCATTCAACACCTTCTTCTCAGAGACAGGCGCTGGAAAGCACGTCCCACGTGCCGTCTTCGTCGACCTTGAACCAACAGTTATCGACGAGGTCCGCACAGGAACATACCGCCAACTCTTCCACCCAGAGCAGCTCATCACAGGCAAGGAAGACGCAGCTAACAACTACGCACGTGGCCACTACACAGTCGGAAAGGAAATCATCAACTTAACACTCGACAGAATCCGTAAACTCGCCGACCAGTGCACAGGTCTCCAAGGCTTCCTCCTGTTCCACTCCTTCGGTGGTGGCACAGGCGCTGGCTTCGGATCACTCCTCCTCGAGCGTCTCTCCGTCGACTACGGAAAGAAGTCCAAACTTGAGTTCACTGTCTACCCATCTCCACAGGTCTCAACTGCAATCGTAGAGCCATACAACTCAATCCTTGCTACACACGCAATGATTGATCACTCTGACTGCGCTTTCATGGTCGACAACGAAGCACTTTACGACCTCTGCCGCCGTGCTCTCGATATCGAGCGCCCAACATACACAAACCTCAACAGACTCATCGGACAGGTCGTTTCATCACTCACTGCTTCCCTCCGTTTCGATGGTGCTTTGAACGTCGACTTCACTGAGTTCCAGACAAACCTTGTCCCATACGCTCGTATCCACTTCCCAATCTGCTCATATGCTCCAGTCATCTCTACAGAAAAGGCATACCACGAGCAGCTCTCTGTCGCTGAAATCACAAACACACACTTCGAACCAGCAAACATGATGGTTAAGTGCGACCCACGCCACGGAAAGTACATGGCGTGCACACTTCTTTATCGTGGTGATGTCGTTCCAAAGGATGTTTCTGCTGCTGTCGCAACAATCAAGACAAAGAGGACAATCCAATTCGTTGACTGGTGCCCAACTGGTTTCAAGATGGGAATCAACTACCAACCACCAACAGTCGTTCCAGGTGGTGATCTTGCAAAGGTCCAACGTGCTGTTTGTATGCTCGCAAACACAACAGCAATC   [1063]
33465420TetragallinarumstrA6                             -----------------------------------------------------------------ACTCTACTGCTTAGAACACGGTATCCAACCAGATGGCCAGCTCCCATCAGACAAGACAATCGGTGTCGAAGATGATGCATTCAACACATTCTTCTCAGAAACAGGCGCAGGCAAGCACGTCCCACGTGCCGTTTTCGTCGATCTCGAACCAACAGTCGTTGACGAAGTCCGTACAGGCACATACCGCCAGCTCTTCCACCCAGAGCAACTCATCTCAGGCAAGGAAGATGCAGCTAACAACTACGCTCGTGGTCACTACACAGTCGGTAAGGAACTCATCGATCTCACACTCGATAGAATCCGTAAGCTCGCCGATCAGTGCACAGGTCTCCAAGGCTTCCTTATCTTCCACTCATTCGGTGGTGGCACAGGTGCTGGCTTCGGCTCACTCCTCCTCGAAAGACTTTCAGTCGACTATGGCAAGAAGTCAAAGCTCGAATTCACAGTTTACCCATCACCACAAGTTTCAACAGCCATCGTTGAACCATACAACTCAATTCTTGCTACACACGCCATGATCGATCACTCAGACTGCGCTTTCATGGTCGATAACGAAGCTCTCTACGATCTCTGCCGCCGTGCACTCGATATCGAACGCCCAACATACACAAACCTCAACAGACTCATCGGTCAGGTCGTTTCATCACTCACAGCCTCACTCCGTTTCGATGGTGCCCTCAACGTCGATTTCACAGAATTCCAGACAAACCTCGTTCCATACGCCCGTATCCACTTCCCAATCTGCTCATACGCTCCAGTCATCTCAGCAGAAAAGGCATACCACGAACAGCTCTCAGTCGCTGAAATCACAAACTCACTCTTCGAACCAGCCAACATGATGGTTAAGTGCGATCCAAGACACGGCAAGTACATGGCCTGCACACTCCTCTACAGAGGTGATGTCGTTCCAAAGGATGTCTCAGCCGCCGTCGCCACAATCAAGACAAAGCGCACAATCCAGTTCGTCGACTGGTGCCCAACAGGTTTCAAGATGGGCATCAACTACCAACCACCAACAGTCGTTCCAGGTGGCGATCTCGCAAAGGTCCAGCGCGCTGTCTGCATGCTCGCTAACACAACAGCCATC   [1087]
33465440TfoetusstrATCC30924atub2                         -----------------------------------------------------------------ACTCTACTGCCTTGAACACGGTATCCAGCCAGATGGTCAAATGCCATCCGATAAGACAATCGGTGTCTGCGATGATGCTTTCAACACCTTTTTCTCAGAAACAGGTGCCGGCAAACACGTTCCACGTGCTGTCTTCATCGATCTCGAACCAACATGTATGGATGAAGTCCGTACAGGTACCTATCGCCAACTCTACCATCCAGAACAATTGATCAACGGTAAGGAAGATGCTGCCAACAACTACGCCCGTGGTCACTACACAGTCGGTAAAGAAATCATCGATCTCACCCTCGATCGTATCCGTAAGCTTGCCGACCAATGCACAGGTATGCAAGGCTTCCTCATCTTCCACTCATTCGGTGGTGGTACAGGTGCTGGTTTCGGATCACTCCTCCTCGAACGTCTCTCAGTCGATTATGGAAAGAAATCCAAACTCGAATTCACAGTTTATCCAGCTCCACAAGTTTCAACAGCTGTCGTCGAACCATACAACTCAATTCTCGCCACCCACGCCATGATTGACCACTCCGATTGCGCTTTCATGGTCGATAACGAAGCCCTTTACGATCTCTGCCGCCGCGCCCTCGATATCGAACGCCCAACATACACCAACCTTAACCGTCTCATCGGTCAAGTCGTCTCCTCCCTCACAGCTTCCCTCCGTTTCGATGGTGCTTTGAATGTCGACTTCACAGAATTCCAAACCAACCTCGTCCCATACGCCCGTATCCACTTCCCAATCTGCTCATATGCTCCAGTCATCTCAGCCGAAAAGGCCTACCACGAACAACTCTCCGTCGCCGAAATCACAAACACCCTCTTCGAACCAGCCAACATGATGGTTAAGTGCGATCCACGTCACGGTAAGTACATGGCCTGCACTTGCCTCTATCGTGGTGATGTCGTTCCAAAGGATGTCGGTGCTGCCGTCGCCACAATCAAGACCAAGCGCACCATCCAATTCGTCGACTGGTGCCCAACAGGCTTCAAGATCGGTATCAACTACCAACCACCAACAGTCGTCCCAGGAGGCGATCTCGCCAAGGTCCAACGTGCTGTTTGCATGCTTGCCAACACAACAGCCATC   [1087]
33465438TfoetusstrATCC30924                              -----------------------------------------------------------------ACTCTACTGCCTCGAGCACGGTATCCAGCCAGACGGTCAAATGCCTTCAGACAAAACAATCGGTGTCTGCGATGATGCTTTCAATACTTTCTTCTCAGAAACAGGTTCAGGAAAGCACGTTCCACGTGCTGTCTTCATTGATCTTGAACCAACATGTATGGATGAAGTTCGTACAGGTACATACCGTCAACTTTATCACCCAGAACAATTAATCAATGGTAAAGAAGATGCTGCCAACAACTATGCCCGTGGTCACTATACAGTTGGTAAAGAAATCATTGATTTAACCCTTGATCGTATCCGTAAACTTTCAGATCAATGCACAGGTATGCAAGGTTTCCTTATCTTCCACTCATTCGGTGGAGGAACTGGTGCTGGTTTCGGATCACTCCTTCTCGAGCGTCTTTCAGTCGATTATGGTAAGAAGTCTAAGCTTGAATTCACAGTTTATCCAGCTCCACAAGTTTCAACAGCTGTCGTTGAACCATACAACTCAATTCTTGCTACTCATGCTATGATTGATCACTCAGATTGTGCTTTCATGGTCGATAATGAAGCTCTTTATGATCTTTGTCGTCGTGCCCTCGATATCGAACGCCCAACATACACAAACCTTAACCGTCTTATTGGTCAAGTTGTTTCCTCACTCACAGCTTCCCTCCGTTTCGATGGTGCATTGAACGTCGATTTCACAGAATTCCAAACTAACCTTGTTCCATATGCACGTATTCACTTCCCAATCTGCTCATATTCACCAGTTATCTCAGCAGAAAAGGCCTACCACGAACAACTCTCAGTTGCTGAAATCACAAACTCACTCTTCGAACCAGCAAACATGATGGTTAAGTGCGACCCACGTCACGGTAAGTATATGGCATGCACATGTCTTTATCGTGGTGATGTCGTTCCAAAGGATGTCGGTGCTGCTGTTGCAACAATCAAGACAAAGCGTACCATCCAATTCGTCGACTGGTGCCCAACAGGTTTCAAGATTGGTATCAACTACCAACCACCAACAGTCGTCCCAGGAGGAGATCTTGCCAAGGTCCAACGTGCTGTTTGTATGCTTGCTAACACAACAGCTATT   [1087]
1755095Trichomibatrachorum                               -----------------------------------------------------------------ACTCTACTGCTTAGAGCACGGCATTCAGCCAGATGGCCAGATGCCATCCGATAAGACCATCGGAATCTGCGATGATGCTTTCAACACCTTCTTCTCCGAGACTGGTGCCGGCAAGCACGTTCCCCGTGCCGTCATGGTCGATCTCGAGCCCACCGTCGTCGACGAAGTCCGCACTGGCACTTACCGCCAACTTTGGCACCCAGAGCAGCTCATCAACGGCAAGGAGGATGCTGCTAACAACTACGCCCGTGGTCACTACACCGTTGGTAAGGAAATCATCGACCTCACCCTCGACCGCATCCGTAAGTTGGCCGATCAGTGCACTGGTCTCCAGGGCTTCCTGATCTTCCACTCCTTCGGAGGTGGCACTGGCGCCGGCTTCGGCTCCCTCCTCCTCGAGCGTCTTTCCGTCGACTACGGCAAGAAGTCCAAGCTCGAATTCACCGTCTACCCAGCTCCCCAGGTTTCCACCGCCGTCGTCGAGCCCTACAACTCCATTCTCGCCACCCACGCCATGATTGACCACTCCGACTGCGCCTTCATGGTCGATAACGAGGCCCTTTACGATCTCTGCCGCCGCGCCCTCGACATCGAGCGCCCAACCTACACTAACCTCAACAGGCTCATCGGCCAGGTCGTCTCCTCCCTTACCGCCTCCCTCCGCTTCGATGGCGCCCTCAATGTCGACTTTACCGAGTTCCAGACCAACCTTGTGCCCTATGCTCGTATCCACTTCCCAATCTGCTCCTACGCCCCCGTTATCTCCGCTGAAAAGGCCTACCACGAGCAGCTGACCGTCGCAGAAGTCACAAACACTCTCTTCGAGCCCGCTAACATGATGGTTAAGTGCGATCCACGCCACGGCAAGTACATGGCCTGCACCCTCCTTTACCGCGGTGACGTCGTTCCTAAGGACGTTTCTGCCGCCATCGCAACAATCAAGACCAAGAGGGCCATCCAGTTCGTCGACTGGTGCCCAACTGGCTTCAAGATCGGTATCAACTACCAGCCACCAACCGTCGTCCCAGGTGGCGATCTTGCTAAGGTCCAGCGCGCTGTCTGCATGCTCGCAAACACCACAGCCGTC   [1087]
TvagG3DS113537TVAG206890                                 ATGCGTGAAGTTATCTCTATCCACGTTGGACAGGCCGGTGTTCAGATCGGTAACGGCTGCTGGGAACTCTACTGCCTCGAGCACGGTATCCAGCCAGATGGCCAGCTCCCATCCGACAAGACAATCGGTGTCGAAGATGATGCTTTCAACACCTTCTTCTCCGAGACAGGCGCCGGCAAGCACGTTCCACGTGCTGTTTTCGTCGATCTTGAACCAACAGTCGTCGACGAAGTCCGCACAGGCACATACCGCCAGCTTTTCCACCCAGAGCAGCTCATCTCCGGCAAGGAAGATGCCGCTAACAACTACGCTCGTGGCCACTACACAGTTGGTAAGGAAATCATCGATCTCACACTCGACCGCATCCGTAAGCTTGCTGATCAGTGCACAGGTCTTCAGGGCTTCCTTATCTTCCACTCCTTCGGTGGTGGCACAGGCGCTGGCTTCGGCTCCCTCCTTCTTGAGCGTCTTTCTGTCGACTACGGCAAGAAGTCCAAGCTCGAATTCACAGTCTACCCATCTCCACAGGTTTCCACAGCTATCGTTGAGCCATACAACTCCATTCTCGCTACACACTCCATGATCGATCACTCCGACTGCGCTTTCATGGTCGATAACGAAGCTCTCTACGATCTCTGCCGCCGTGCCCTCGATATCGAGCGCCCAACATACACCAACCTCAACCGTCTCATCGGCCAGGTTGTTTCCTCCCTCACAGCCTCCCTCAGATTCGATGGTGCCCTCAACGTCGACTTCACAGAGTTCCAGACAAACCTTGTCCCATACGCTCGTATCCACTTCCCAATCTGCTCTTATGCACCAGTCATTTCTGCAGAGAAGGCCTACCACGAGCAGCTCTCTGTTGCCGAAATCACAAACTCACTCTTCGAGCCAGCCAACATGATGGTTAAGTGCGATCCACGCCACGGCAAGTACATGGCTTGCACACTCCTTTACCGTGGTGATGTCGTTCCAAAGGATGTCTCCGCTGCTGTCGCTACAATCAAGACAAAGCGCACAATCCAGTTCGTCGACTGGTGCCCAACAGGCTTCAAGATGGGTATCAACTACCAGCCACCAACAGTCGTTCCAGGTGGCGACCTCGCCAAGGTCCAGCGCGCTGTCTGCATGCTCGCTAACACAACAGCCATC   [1152]
TvagG3DS113782TVAG360870                                 ATGCGTGAAGTTATCTCTATCCACGTTGGACAGGCCGGTGTTCAAATCGGTAACGGCTGCTGGGAACTCTACTGCCTCGAGCACGGTATCCAGCCAGATGGCCAGCTCCCATCCGACAAGACAATCGGTGTCGAAGATGATGCTTTCAACACCTTCTTCTCCGAGACAGGCGCCGGCAAGCACGTCCCACGTGCTGTTTTCGTCGATCTTGAACCAACAGTCGTCGACGAAGTCCGCACAGGCACATACCGCCAGCTTTTCCACCCAGAGCAGCTCATCTCCGGCAAGGAAGATGCCGCTAACAACTACGCTCGTGGCCACTACACAGTTGGTAAGGAAATCATCGATCTCACACTCGACCGCATCCGTAAGCTTGCTGATCAGTGCACAGGTCTTCAGGGCTTCCTTATCTTCCACTCCTTCGGTGGTGGCACAGGTGCTGGCTTCGGCTCCCTCCTTCTCGAGCGTCTTTCTGTCGACTACGGCAAGAAGTCCAAGCTCGAATTCACAGTCTACCCATCTCCACAGGTTTCCACAGCCATCGTTGAGCCATACAACTCCATTCTCGCTACACACTCCATGATCGATCACTCCGACTGCGCTTTCATGGTCGATAACGAAGCTCTCTACGATCTCTGCCGCCGTGCCCTCGATATCGAGCGCCCAACATACACCAACCTCAACCGTCTCATCGGCCAGGTTGTTTCCTCCCTCACAGCCTCCCTCAGATTCGATGGTGCCCTCAACGTCGACTTCACAGAGTTCCAGACAAACCTTGTCCCATACGCTCGTATCCACTTCCCAATCTGCTCTTATGCTCCAGTCATTTCTGCAGAGAAGGCCTACCACGAGCAGCTCTCTGTTGCCGAAATCACAAACTCACTCTTCGAGCCAGCCAACATGATGGTTAAGTGCGACCCACGTCACGGCAAGTACATGGCTTGCACACTCCTTTACCGTGGTGATGTCGTTCCAAAGGATGTCTCCGCTGCTGTCGCAACAATCAAGACAAAGCGCACAATCCAGTTCGTCGACTGGTGCCCAACAGGCTTCAAGATGGGTATCAACTACCAGCCACCAACAGTCGTTCCAGGTGGCGACCTCGCAAAGGTCCAGCGCGCTGTCTGCATGCTCGCTAACACAACAGCCATC   [1152]
TvagG3DS113391TVAG312330                                 ATGCGTGAAGTTATTTCTATCCACGTTGGACAGGCCGGTGTTCAGATTGGTAACGGCTGCTGGGAACTCTACTGCCTTGAGCACGGTATCCAGCCAGATGGCCAACTCCCATCAGACAAGACAATCGGTGTTGAAGATGATGCTTTCAACACATTCTTCTCCGAGACAGGCGCCGGCAAGCACGTTCCACGTGCTGTTTTCGTCGATCTTGAACCAACAGTCGTCGACGAAGTCCGCACAGGCACATACCGCCAGCTTTTCCACCCAGAGCAGCTCATCTCCGGCAAGGAAGATGCCGCTAACAACTACGCGCGTGGCCACTACACAGTTGGTAAGGAAATCATCGATCTCACACTCGACCGCATCCGTAAGCTTGCTGATCAGTGCACAGGTCTTCAGGGCTTCCTTATCTTCCACTCCTTCGGTGGTGGCACAGGTGCTGGCTTCGGCTCCCTCCTTCTTGAGCGTCTTTCTGTCGACTACGGCAAGAAGTCCAAGCTCGAATTCACAGTCTACCCATCTCCACAGGTTTCCACAGCCATCGTTGAGCCATACAACTCCATTCTCGCTACACACTCCATGATCGATCACTCCGACTGCGCTTTCATGGTCGATAACGAAGCTCTCTACGATCTCTGCCGCCGTGCCCTCGATATCGAGCGCCCAACATACACCAACCTCAACCGTCTCATCGGCCAGGTTGTTTCCTCCCTCACAGCCTCCCTCAGATTCGATGGTGCCCTCAACGTCGACTTCACAGAGTTCCAGACAAACCTTGTCCCATACGCTCGTATCCACTTCCCAATCTGCTCCTATGCTCCAGTCATTTCTGCAGAGAAGGCCTACCACGAGCAGCTCTCTGTTGCCGAAATCACAAACTCACTCTTCGAGCCAGCCAACATGATGGTTAAGTGCGACCCACGTCACGGCAAGTACATGGCTTGCACACTCCTTTACCGTGGTGATGTCGTTCCAAAGGATGTCTCCGCTGCTGTCGCTACAATCAAGACAAAGCGCACAATCCAGTTCGTCGACTGGTGCCCAACAGGCTTCAAGATGGGTATCAACTACCAGCCACCAACAGTCGTTCCAGGTGGCGACCTCGCAAAGGTCCAGCGCGCTGTCTGCATGCTCGCTAACACAACAGCCATC   [1152]
TvagG3DS113325TVAG359090                                 ATGCGTGAAGTTATTTCTATCCACGTTGGACAGGCCGGTGTTCAGATTGGTAACGGCTGCTGGGAACTCTACTGCCTTGAGCACGGTATCCAGCCAGATGGCCAGCTCCCATCAGACAAGACAATCGGTGTCGAAGATGATGCTTTTAACACATTCTTCTCCGAGACAGGCGCCGGCAAGCACGTTCCACGTGCTGTTTTCGTCGATCTTGAACCAACAGTCGTCGACGAAGTCCGCACAGGCACATACCGCCAGCTTTTCCACCCAGAGCAGCTCATCTCCGGCAAGGAAGATGCCGCTAACAACTACGCGCGTGGCCACTACACAGTTGGTAAGGAAATCATCGATCTCACACTCGACCGCATCCGTAAGCTTGCTGATCAGTGCACAGGTCTTCAGGGCTTCCTTATCTTCCACTCCTTCGGTGGTGGCACAGGCGCTGGCTTCGGCTCCCTCCTTCTCGAGCGTCTTTCTGTCGACTACGGCAAGAAGTCCAAGCTCGAATTCACAGTCTACCCATCTCCACAGGTTTCCACAGCCATCGTCGAGCCATACAACTCCATTCTCGCTACACACTCCATGATCGATCACTCCGACTGCGCTTTCATGGTCGATAACGAAGCTCTCTACGATCTCTGCCGCCGTGCCCTCGATATCGAGCGCCCAACATACACCAACCTCAACCGTCTCATCGGCCAGGTTGTTTCCTCCCTCACAGCCTCCCTCAGATTCGATGGTGCCCTCAACGTCGACTTCACAGAGTTCCAGACAAACCTTGTCCCATACGCTCGTATCCACTTCCCAATCTGCTCCTATGCTCCAGTCATTTCTGCAGAGAAGGCCTACCACGAGCAGCTCTCTGTTGCCGAAATCACAAACTCACTCTTCGAGCCAGCCAACATGATGGTTAAGTGCGACCCACGCCACGGCAAGTACATGGCTTGCACACTCCTTTACCGTGGTGATGTCGTTCCAAAGGATGTCTCCGCTGCTGTCGCTACAATCAAGACAAAGCGCACAATCCAGTTCGTCGACTGGTGCCCAACAGGCTTCAAGATGGGTATCAACTACCAGCCACCAACAGTCGTTCCAGGTGGCGACCTCGCAAAGGTCCAGCGCGCTGTCTGCATGCTCGCTAACACAACAGCCATC   [1152]
TvagG3DS113615TVAG196270                                 ATGCGTGAAGTTATTTCTATCCACGTTGGACAGGCCGGTGTTCAGATTGGTAACGGCTGCTGGGAACTCTACTGCCTTGAGCACGGTATCCAGCCAGATGGCCAGCTCCCATCAGACAAGACAATCGGTGTCGAAGATGATGCTTTCAACACCTTCTTCTCCGAGACAGGCGCCGGCAAGCACGTTCCACGTGCTGTTTTCGTCGATCTTGAACCAACAGTCGTCGACGAAGTCCGCACAGGCACATACCGCCAGCTTTTCCATCCAGAGCAGCTCATCTCCGGCAAGGAAGATGCCGCTAACAACTACGCGCGTGGCCACTACACAGTTGGTAAGGAAATCATCGATCTCACACTCGACCGCATCCGTAAGCTTGCTGATCAGTGCACAGGTCTTCAGGGCTTCCTTATCTTCCACTCCTTCGGTGGTGGCACAGGTGCTGGCTTCGGCTCCCTCCTTCTTGAGCGTCTTTCTGTCGACTACGGCAAGAAGTCCAAGCTCGAATTCACAGTCTACCCATCTCCACAGGTTTCCACAGCCATCGTCGAGCCATACAACTCCATTCTCGCTACACACTCCATGATCGATCACTCCGACTGCGCTTTCATGGTCGATAACGAAGCTCTCTACGATCTCTGCCGCCGTGCCCTCGATATCGAGCGCCCAACATACACCAACCTCAACCGTCTCATCGGCCAGGTTGTTTCCTCCCTCACAGCCTCCCTCAGATTCGATGGTGCCCTCAACGTCGACTTCACAGAGTTCCAGACAAACCTTGTCCCATACGCTCGTATCCACTTCCCAATCTGCTCCTATGCACCTGTCATTTCTGCAGAGAAGGCCTACCACGAGCAGCTCTCTGTTGCCGAAATCACAAACTCACTCTTCGAACCAGCCAACATGATGGTTAAGTGCGATCCACGTCACGGCAAGTACATGGCTTGCACACTCCTTTACCGTGGTGATGTCGTTCCAAAGGATGTCTCCGCTGCTGTCGCTACAATCAAGACAAAGCGCACAATCCAGTTCGTCGACTGGTGCCCAACAGGCTTCAAGATGGGTATCAACTACCAGCCACCAACAGTCGTCCCAGGTGGCGACCTCGCAAAGGTCCAGCGCGCTGTCTGCATGCTCGCTAACACAACAGCCATC   [1152]
TvagG3DS113280TVAG467840                                 ATGCGTGAAGTTATTTCTATCCACGTTGGACAGGCTGGTGTTCAGATTGGTAACGGCTGCTGGGAACTCTACTGCTTAGAACACGGTATCCAGCCAGATGGCCAACTTCCATCAGATAAGACAATTGGTGTCGAAGATGATGCTTTCAACACATTCTTCTCCGAGACAGGTGCCGGCAAGCACGTTCCACGTGCTGTTTTCGTCGATCTTGAACCAACAGTTATCGATGAAGTCCGTACAGGCACATACCGCCAACTCTTCCACCCAGAGCAGCTTATCTCCGGCAAGGAAGATGCTGCTAACAACTACGCTCGTGGCCACTACACAGTTGGTAAGGAAATCATCGATCTCACACTCGACCGCATCCGTAAGCTTGCTGATCAGTGCACAGGTCTTCAGGGCTTCCTTATCTTCCACTCCTTCGGTGGTGGCACAGGCGCTGGCTTCGGCTCCCTCCTTCTCGAGCGTCTTTCTGTCGACTACGGCAAGAAGTCCAAGCTCGAATTCACAGTCTACCCATCTCCACAGGTTTCCACAGCCATCGTCGAGCCATACAACTCCATTCTCGCTACACACTCCATGATCGATCACTCCGACTGCGCTTTCATGGTCGATAACGAAGCTCTCTACGATCTCTGCCGCCGTGCCCTCGATATCGAGCGCCCAACATACACCAACCTCAACCGTCTCATCGGCCAGGTTGTTTCCTCCCTCACAGCCTCCCTCAGATTCGATGGTGCCCTCAACGTCGACTTCACAGAGTTCCAGACAAACCTTGTCCCATACGCTCGTATCCACTTCCCAATCTGCTCCTATGCACCAGTCATTTCTGCAGAGAAGGCCTACCACGAGCAGCTCTCTGTTGCCGAAATCACAAACTCACTCTTCGAGCCAGCCAACATGATGGTTAAGTGCGACCCACGCCACGGCAAGTACATGGCTTGCACACTCCTTTACCGTGGTGATGTCGTTCCAAAGGATGTCTCCGCTGCTGTCGCTACAATCAAGACAAAGCGCACAATCCAGTTCGTCGACTGGTGCCCAACAGGCTTCAAGATGGGTATCAACTACCAGCCACCAACAGTCGTTCCAGGTGGCGACCTCGCAAAGGTCCAGCGCGCTGTCTGCATGCTCGCTAACACAACAGCCATC   [1152]
TvagG3DS114717TVAG448390                                 ATGCGTGAAGTTATCTCCATCCACGTTGGTCAGGCCGGTGTCCAGATTGGTAACGGCTGCTGGGAACTCTACTGCTTAGAACACGGTATCCAGCCAGATGGCCAGCTCCCATCAGATAAGACAATTGGCGTCGAAGATGATGCCTTCAACACATTCTTCTCCGAGACAGGCGCCGGCAAGCACGTTCCACGTGCTGTTTTCGTTGATCTTGAACCAACAGTTATCGACGAGGTCCGTACAGGCACATACCGCCAACTCTTCCACCCAGAGCAGCTTATCTCCGGCAAGGAAGATGCTGCTAACAACTACGCTCGTGGCCACTACACAGTTGGTAAGGAAATCATCGATCTCACACTCGACCGCATCCGTAAGCTTGCTGATCAGTGCACAGGTCTTCAGGGCTTCCTTATCTTCCACTCCTTCGGTGGTGGCACAGGTGCTGGCTTTGGCTCCCTCCTTCTCGAGCGTCTTTCTGTCGACTACGGCAAGAAGTCCAAGCTCGAATTCACAGTCTACCCATCTCCACAGGTTTCCACAGCTATCGTCGAGCCATACAACTCCATTCTCGCTACACACTCCATGATCGATCACTCCGACTGCGCTTTCATGGTCGATAACGAAGCTCTCTACGATCTCTGCCGCCGTGCTCTTGATATCGAGCGCCCAACATACACCAACCTCAACCGTCTCATCGGCCAGGTTGTTTCCTCCCTCACAGCCTCCCTCAGATTCGATGGTGCCCTCAACGTCGATTTCACAGAGTTCCAGACAAACCTTGTCCCATACGCTCGTATCCACTTCCCAATCTGCTCATATGCACCAGTCATTTCTGCAGAGAAGGCATACCACGAGCAGCTCTCAGTTGCCGAAATCACGAACTCACTCTTCGAACCAGCGAACATGATGGTTAAGTGCGATCCACGCCACGGCAAGTACATGGCATGCACACTCCTTTACCGTGGTGATGTTGTTCCAAAGGATGTCTCCGCTGCTGTCGCAACAATCAAGACAAAGCGCACAATCCAGTTCGTCGACTGGTGCCCAACAGGCTTCAAGATGGGTATCAACTACCAGCCACCAACAGTCGTCCCAGGTGGCGACCTCGCAAAGGTCCAGCGCGCTGTCTGCATGCTCGCTAACACAACAGCCATC   [1152]
TvagG3DS141851TVAG519620                                 -----------TATCTCTATCCACGTTGGTCAGGCCGGTGTCCAGATCGGTAACGGCTGCTGGGAACTCTACTGCCTCGAGCACGGTATCCAGCCAGATGGCCAGCTCCCATCAGACAAGACAATCGGTGTTGAAGATGATGCTTTCAACACATTCTTCTCCGAGACAGGCGCCGGCAAGCACGTTCCACGTGCTGTTTTCGTCGATCTTGAACCAACAGTCGTCGACGAAGTCCGCACAGGCACATACCGCCAGCTTTTCCACCCAGAGCAGCTCATCTCCGGCAAGGAAGATGCCGCTAACAACTACGCGCGTGGCCACTACACAGTTGGTAAGGAAATCATCGATCTCACACTCGACCGCATCCGTAAGCTTGCTGATCAGTGCACAGGTCTTCAGGGCTTCCTTATCTTCCACTCCTTCGGTGGTGGCACAGGCGCTGGCTTCGGCTCCCTCCTTCTTGAGCGTCTTTCTGTCGACTACGGCAAGAAGTCCAAGCTCGAATTCACAGTCTACCCATCTCCACAGGTTTCCACAGCCATCGTTGAGCCATACAACTCCATTCTCGCTACACACTCCATGATCGATCACTCCGACTGCGCTTTCATGGTCGATAACGAAGCTCTCTACGATCTCTGCCGCCGTGCCCTCGATATCGAGCGCCCAACATACACCAACCTCAACCGTCTCATCGGCCAGGTTGTTTCCTCCCTCACAGCCTCCCTCAGATTCGATGGTGCCCTCAACGTCGACTTCACAGAGTTCCAGACAAACCTTGTCCCATACGCTCGTATCCACTTCCCAATCTGCTCCTATGCTCCAGTCATTTCTGCAGAGAAGGCCTACCACGAGCAGCTCTCTGTTGCCGAAATCACAAACTCACTCTTCGAGCCAGCCAACATGATGGTTAAGTGCGACCCACGCCACGGCAAGTACATGGCTTGCACACTCCTTTACCGTGGTGATGTCGTTCCAAAGGATGTCTCCGCTGCTGTCGCTACAATCAAGACAAAGCGCACAATCCAGTTCGTCGACTGGTGCCCAACAGGCTTCAAGATGGGTATCAACTACCAGCCACCAACAGT-------------------------------------------------------------------   [1074]
TvagG3DS139360TVAG523980                                 -----------------------------------------------------------------------------------------------------------------------------------------------------------------------------------------------------------------------------------------CCGCACAGGCACATACCGCCAGCTTTTCCACCCAGAGCAGCTCATCTCCGGCAAGGAAGATGCCGCTAACAACTACGCGCGTGGCCACTACACAGTTGGTAAGGAAATCATCGATCTCACACTCGACCGCATCCGTAAGCTTGCTGATCAGTGCACAGGTCTTCAGGGCTTCCTTATCTTCCACTCCTTCGGTGGTGGCACAGGTGCTGGCTTCGGCTCCCTCCTTCTCGAGCGTCTTTCTGTCGACTACGGCAAGAAGTCCAAGCTCGAATTCACAGTCTACCCATCTCCACAGGTTTCCACAGCCATCGTTGAGCCATACAACTCCATTCTCGCTACACACTCCATGATCGATCACTCCGACTGCGCTTTCATGGTCGATAACGAAGCTCTCTACGATCTCTGCCGCCGTGCCCTCGATATCGAGCGCCCAACATACACCAACCTCAACCGTCTCATCGGCCAGGTTGTTTCCTCCCTCACAGCCTCCCTCAGATTCGATGGTGCCCTCAACGTCGACTTCACAGAGTTCCAGACAAACCTTGTCCCATACGCTCGTATCCACTTCCCAATCTGCTCCTATGCTCCAGTCATTTCTGCAGAGAAGGCCTACCACGAGCAGCTCTCTGTTGCCGAAATCACAAACTCACTCTTCGAGCCAGCCAACATGATGGTTAAGTGCGACCCACGCCACGGCAAGTACATGGCTTGCACACTCCTTTACCGTGGTGATGTCGTTCCAAAGGATGTCTCCGCTGCTGTCGCTACAATCAAGACAAAGCGCACAATCCAGTTCGTCGACTGGTGCCCAACAGGCTTCAAGATGGGTATCAACTACCAGCCACCAACAGTCGTTCCAGGTGGCGACCTCGCAAAGGTCCAGCGCGCTGTCTGCATGCTCGCTAACACAACAGCCATC   [919]
167515061TrichomonasspRWG20072isBTPBandtailedpigeon      -------------------------------------------------------------------------------------------------------------CATCAGACAaGACAATCGGTGTCGAAGATGATGCTTTCAACACATTCTTCTCCGAGACAGGCGCCGGCAAGCACGTTCCACGTGCTGTTTTCGTCGATCTTGAACCAACAGTCGTCGACGAAGTTCGCACAGGCACATACCGCCAGCTTTTCCACCCAGAGCAGCTCATCTCCGGCAAGGAAGATGCCGCYAACAACTACGCTCGTGGCCACTACACAGTTGGTAAGGAAATCATCGATCTCACACTCGATCGCATCCGTAAGCTTGCTGATCAGTGCACAGGTCTTCAGGGCTTCCTTATCTTCCACTCCTTCGGTGGTGGCACAGGCGCYGGCTTCGGCTCCCTCCTTCTTGAGCGTCTTTCTGTCGACTACGGCAAGAAGTCCAAGCTCGAATTCACAGTCTACCCATCTCCACAGGTTTCCACAGCCATCGTCGAGCCATACAACTCCATTCTCGCTACACACTCCATGATCGATCACTCCGACTGCGCTTTCATGGTCGATAACGAAGCTCTCTACGATCTTTGCCGCCGTGCCCTCGATATCGAGCGCCCAACATACACCAACCTCAACCGTCTCATCGGCCAGGTTGTTTCCTCCCTCACAGCCTCCCTCAGATTCGATGGTGCCCTCAACGTCGACTTCACAGAGTTCCAGACAAACCTTGTCCCATACGCTCGTATCCACTTCCCAATCTGCTCCTATGCTCCAGTCATTTCTGCAGAGAAGGCCTACCACGAGCAGCTCTCCGTCGCCGAGATCACAAACTCMCTCTTCGARCCAGCCAACATGATGGTTAAGTGCGACCCACGCCACGGCAAGTACATGGCTTGCACACTCCTTTACCGTGGTGATGTCGTTCCAAAGGATGTCTCCGCTGCTGTCGCCACAATCAAGACAAAGCGCACAATCCAGTTCGTCGACTGGTGCCCAACAGGCTTCAAGATGGGTATCAACTACCAGCCACCAACAGTCGTCCCAGGTGGCGACCTYGCAAAGGTCCAGCGCGCTGTCTGCATGCTCGCTAACACAACAGCCATC   [1043]
167515059TrichomonasspRWG20072isM22Mourningdove          ------------------------------------------------------------------------------------------------------------CCATCCGACAAGACAATCGGTGTTGAAGATGATGCTTTCAACACATTCTTCTCCGAGACAGGCGCCGGCAAGCACGTCCCACGTGCTGTTTTCGTCGATCTTGAACCAACAGTCGTCGACGAAGTCCGCACAGGCACATACCGCCAGCTYTTCCACCCAGAGCAGCTCATCTCCGGCAAGGAAGATGCCGCTAACAACTACGCTCGTGGCCACTACACAGTTGGTAAGGAAATCATCGATCTTACACTCGATCGCATCCGTAAGCTTGCTGAYCAGTGCACAGGTCTTCAGGGCTTCCTTATCTTCCACTCCTTCGGTGGTGGCACAGGTGCTGGCTTCGGCTCCCTCCTTCTTGAGCGTCTTTCTGTCGACTACGGCAAGAAGTCCAAGCTCGAGTTCACAGTCTACCCATCTCCACAGGTTTCCACAGCCATCGTTGAGCCATACAACTCCATTCTCGCTACACACTCCATGATCGATCACTCCGACTGCGCCTTCATGGTCGATAACGAAGCTCTCTACGATCTYTGCCGCCGTGCCCTCGATATCGAGCGCCCAACATACACCAACCTCAACCGTCTCATCGGCCAGGTTGTTTCCTCCCTCACAGCCTCCCTCAGATTCGATGGTGCCCTCAACGTCGACTTCACAGAATTCCAGACAAACCTTGTCCCATACGCTCGTATCCACTTCCCAATCTGCTCCTATGCTCCAGTCATTTCTGCAGAGAAGGCCTACCACGAGCAGTTGTCTGTTGCCGAAATCACAAACTCCCTCTTCGAACCAGCCAACATGATGGTTAAGTGCGACCCACGCCACGGCAAGTACATGGCTTGCACACTCCTTTACCGTGGTGATGTCGTTCCAAAGGATGTCTCCGCTGCTGTCGCTACAATCAAGACAAAGCGCACAATCCAGTTCGTCGACTGGTGCCCAACAGGTTTCAAGATGGGTATCAACTACCAACCACCAACAGTCGTTCCAGGTGGCGACCTCGCAAAGGTTCAGCGCGCTGTCTGCATGCTCGCTAACACAACAGCTATC   [1044]
167515053TrichomonasspRWG20071isM9Commongrounddove       -------------------------------------------------------------------------------------------------------------CATCCGACAaGACNATCGGTGTCGAAGATGATGCTTTCAACACMTTCTTCTCCGAGACAGGCGCCGGCAAGCACGTYCCACGTGCTGTTTTCGTCGATCTTGAACCAACAGTCGTCGACGAAGTCCGCACAGGCACATACCGCCAGCTTTTCCACCCAGAGCAGCTCATCTCCGGCAAGGAAGATGCCGCTAACAACTACGCTCGTGGCCACTACACAGTTGGTAAGGAAATCATCGATCTCACACTCGACCGCATCCGTAAGCTTGCTGATCAGTGCACAGGTCTTCAGGGCTTCCTTATCTTCCACTCCTTCGGTGGTGGCACAGGCGCTGGCTTCGGCTCCCTCCTTCTCGAGCGTCTTTCTGTCGACTACGGCAAGAAGTCCAAGCTCGAATTCACAGTCTACCCATCTCCACAGGTTTCCACAGCCATCGTTGAGCCATACAACTCCATTCTCGCTACACACTCCATGATCGATCACTCCGACTGCGCTTTCATGGTCGATAACGAAGCTCTCTACGATCTCTGCCGCCGTGCCCTCGATATCGAGCGCCCAACATACACCAACCTCAACCGTCTCATCGGCCAGGTTGTTTCCTCCCTCACAGCCTCCCTCAGATTCGATGGTGCCCTCAACGTCGACTTCACAGAGTTCCAGACAAACCTWGTCCCATACGCTCGTATCCACTTCCCAATCTGCTCCTATGCTCCAGTCATTTCTGCAGAGAAGGCCTACCACGAGCAGCTCTCTGTTGCCGAAATCACAAACTCACTCTTCGAGCCAGCCAACATGATGGTTAAGTGCGAYCCACGCCACGGCAAGTACATGGCTTGCACACTCCTTTACCGTGGTGATGTYGTTCCAAAGGATGTCTCCGCTGCTGTCGCAACAATCAAGACAAAGCGCACAATCCAGTTCGTCGACTGGTGCCCAACAGGCTTCAAGATGGGTATCAACTACCAGCCACCAACAGTCGTTCCAGGTGGCGACCTYGCAAAGGTCCAGCGCGCTGTCTGCATGCTCGCTAACACAACAGCCATC   [1043]
167515055TrichomonasspRWG20072isolateG1Mourningdove      ---------------------------------------------------------------------------------------------------------------------------------------------------------------------------------------------------------------------------------------------------------------------------------------------------------------------------------------------------------------------------------------------------------------GGCTTCCTTATCTTCCACTCCTTCGGTGGTGGCACAGGTGCTGGYTTCGGCTCCCTCCTCCTTGAACGTCTTTCTGTCGACTACGGCAAGAAGTCCAAGCTCGAATTCACAGTTTACCCATCTCCACAAGTTTCAACAGCCATCGTTGAACCATACAACTCCATTCTTGCTACMCACTCCATGATCGATCACTCCGATTGCGCTTTCATGGTCGACAATGAAGCCCTTTACGATCTTTGCCGCCGTGCCCTCGATATCGAACGCCCAACATACACCAACCTTAACCGTCTCATCGGTCAAGTTGTTTCCTCCCTTACAGCTTCCCTTCGTTTCGATGGTGCTCTTAACGTCGATTTCACAGAATTCCAAACAAACTTAGTTCCATACGCTCGTATCCACTTCCCAATCTGCTCATATGCTCCAGTTATCTCTGCAGAAAAGGCYTACCACGAACAATTATCTGTTGCTGAAATCACAAACTCCCTCTTCGAACCAGCTAACATGATGGTTAAGTGTGATCCAAGACACGGCAAGTACATGGCTTGCACATTACTTTACCGTGGTGATGTCGTTCCAAAGGATGTTTCTGCTGCTGTTGCCACAATCAAGACAAAGAGAACAATTCAATTTGTCGACTGGTGCCCAACAGGTTTCAAGATGGGTATCAACTACCAACCACCAACAGTCGTTCCAGGTGGCGATCTTGCTAAGGTTCAACGTGCTGTTTGTATGCTTGCTAACACAACAGCTATT   [753]
167515057TrichomonasspRWG20072isolate3whitewingeddove    ------------------------------------------------------------------------------------------------------------------------------------------------------------------------------------------------------------------------------------------------------------------------------------------------------------------------------------------------------------------------------------------------------------------------------------------------------GCTGGCTTCGGCTCCCTCCTTCTTGAGCGTCTCTCTGTCGACTACGGCAAGAAGTCCAAGCTCGAATTCACAGTCTACCCATCCCCACAGGTTTCAACAGCCATCGTCGAGCCATACAACTCCATTCTCGCTACACACTCCATGATCGATCACTCCGACTGCGCTTTCATGGTCGATAACGAAGCTCTCTACGATCTCTGCCGCCGTGCCCTCGATATCGAGCGCCCAACATACACCAACCTCAACCGTCTCATCGGCCAGGTTGTTTCCTCCCTCACAGCCTCCCTCAGATTCGATGGTGCTCTCAACGTCGACTTCACAGAATTCCAGACAAACCTTGTCCCATACGCTCGTATCCACTTCCCAATCTGCTCCTATGCTCCAGTCATTTCTGCAGAGAAGGCCTACCACGAGCAGTTGTCTGTTGCCGAAATCACAAACTCCCTCTTCGAGCCAGCCAACATGATGGTTAAGTGCGACCCACGCCACGGCAAGTACATGGCTTGCACACTCCTTTACCGTGGTGATGTCGTTCCAAAGGATGTCTCCGCTGCTGTCGCTACAATCAAGACAAAGCGCACAATCCAGTTCGTCGACTGGTGCCCAACAGGCTTCAAGATGGGTATCAACTACCAGCCACCAACAGTCGTCCCAGGTGGCGACCT-------------------------------------------------   [665]
167515063TrichomonasgallinaeisECDEurasiancollareddove    ------------------------------------------------------------------------------------------------------------------------------------------------------------TTCTCCGAGACAGGCGCTGGCAAGCACGTTCCACGTGCCGTTTTCGTCGATCTTGAACCAACAGTTGTCGACGAAGTCCGCACAGGCACATACCGCCAGCTCTTCCACCCAGAGCAGCTCATCTCCGGCAAGGAAGATGCTGCCAACAACTACGCTCGTGGCCACTACACAGTCGGTAAGGAAATCATCGACCTTACACTCGACCGCATCCGTAAGCTTGCTGACCAGTGCACAGGTCTCCAGGGCTTCCTTATCTTCCACTCCTTCGGTGGTGGCACAGGCGCTGGCTTCGGCTCCCTCCTCCTCGAGCGTCTCTCCGTCGACTACGGCAAGAAGTCCAAGCTCGAATTCACAGTCTACCCATCCCCACAGGTCTCCACAGCCATCGTCGAGCCATACAACTCCATCCTTGCTACACACTCCATGATCGACCACTCCGACTGCGCCTTCATGGTCGATAACGAGGCTCTCTACGACCTTTGCCGCCGTGCCCTCGATATCGAGCGCCCAACATACACAAACCTCAACCGTCTCATCGGCCAGGTTGTTTCCTCCCTCACAGCTTCCCTCCGTTTCGATGGTGCTCTCAACGTCGACTTCACAGAGTTCCAGACAAACCTCGTCCCATACGCTCGTATCCACTTCCCAATCTGCTCATATGCTCCAGTCATCTCTGCAGAAAAGGCCTACCACGAGCAGCTCTCTGTCGCTGAGATCACAAACTCCCTCTTCGAACCAGCCAACATGATGGTTAAGTGCGACCCACGCCACGGCAAGTACATGGCTTGCACACTCCTTTACCGTGGTGATGTCGTTCCAAAGGATGTCTCCGCTGCTGTCGCCACAATCAAGACAAAGCGCACAATCCAGTTCGTCGACTGGTGCCCAACAGGTTTCAAGATGGGCATCAACTACCAGCCACCAACAGTCGTCCCAGGTGGCGACCTTGCCAAGGTCCAGCGCGCTGTCTGCATGCTCGCTAACACAACAGCCATC   [996]
167515065Trichomonasgallinaeis7Mourningdove              ---------------------------------------------------------------------------------------------------------------------------ATCGGCGTCGAGGATGATGCTTTCAACACATTCTTCTCCGAGACAGGCGCTGGCAAGCACGTTCCACGTGCCGTTTTCGTCGATCTTGAACCAACAGTCGTCGACGAAGTCCGCACAGGCACATACCGCCAGCTCTTCCACCCAGAGCAGCTCATCTCCGGCAAGGAAGATGCTGCCAACAACTACGCTCGTGGCCACTACACAGTCGGTAAGGAAATCATCGACCTTACACTCGACCGCATCCGTAAGCTTGCTGACCAGTGCACAGGTCTCCAGGGCTTCCTTATCTTCCACTCCTTCGGTGGTGGCACAGGCGCTGGCTTCGGCTCCCTCCTCCTCGAGCGTCTCTCYGTCGACTACGGCAAGAAGTCCAAGCTCGAATTCACAGTCTACCCATCCCCACAGGTCTCCACAGCCATCGTCGAGCCATACAACTCCATCCTTGCTACACACTCCATGATCGACCACTCCGACTGCGCCTTCATGGTCGATAACGAGGCTCTMTACGACCTTTGCCGCCGTGCCCTCGATATCGAGCGCCCAACATACACAAACCTCAACCGTCTCATCGGCCAGGTTGTTTCCTCCCTCACAGCTTCCCTCCGTTTCGATGGTGCTCTCAACGTCGACTTCACAGAGTTCCAGACAAACCTCGTCCCATACGCTCGTATCCACTTCCCAATCTGCTCATATGCTCCAGTCATCTCTGCAGAAAAGGCYTACCACGAGCAGCTCTCTGTCGCTGAGATCACAAACTCCCTCTTCGAACCAGCCAACATGATGGTTAAGTGCGACCCACGCCACGGCAAGTACATGGCTTGCACACTCCTTTACCGTGGTGATGTCGTTCCAAAGGATGTCTCCGCTGCTGTCGCCACAATCAAGACAAAGCGCACAATCCAGTTCGTCGACTGGTGCCCAACAGGTTTCAAGATGGGCATCAACTACCAGCCACCAACAGTCGTCCCAGGTGGCGACCTTGCCAAGGTCCAGCGCGCTGTCTGCATGCTCGCTAACACAACAGCYATC   [1029]
;
END;


BEGIN CODONS;
	CODONPOSSET * CodonPositions = 
		1: 1-1150\3, 
		2: 2-1151\3, 
		3: 3-1152\3 1152;
	CODESET  * UNTITLED = Universal: all ;
END;
