# Supplementary material for: Phylogeny of Parasitic Parabasalia and Free-Living Relatives Inferred from Conventional Markers vs. Rpb1, a Single-Copy Gene
Source: PLoS One. 2011 Jun 9;6(6):e20774. doi: 10.1371/journal.pone.0020774 (PMC3111441; doi:10.1371/journal.pone.0020774)
Supplement: Dataset S7 — Complete alignment of parabasalid enolase protein sequences in FASTA format. (FASTA) [file pone.0020774.s012.txt]

[enolase, Parabasalia, Figure 5C]
[Shehre-Banoo Malik, Cynthia D. Brochu, Ivana Bilic, Jing Yuan, Michael Hess, John M. Logsdon Jr., and Jane M. Carlton]
[Phylogeny of parasitic Parabasalia and free-living relatives inferred from conventional markers vs. Rpb1, a single-copy gene. PLOS One (2011) doi 10.1371/journal.pone.0020774. sbmalik@dal.ca]

>39598772Zootermopsisparabasaliansymbiont31
------------------------------------------------------------
---------------------------VYAKYCGEVIFAGRSSAPSGASTGSNEAVELRD
GDKARYTGKGTLTAAKNVASKLQPALFRKEFENLAELDQIIKDV-DGDVLKKNIG-GNAT
TATSFALATAAAQIYDEPLFLYLAKQYF-GPNQVPEKFSLPSPFFNILNGGKHAGGNLKI
QEFMISPSK-TFPYPDQLRVAAEVYQKLGGILVEKLHDVAAKNL-GDEGGFAPALESPDQ
ALLLIEEAIDAAGYAG--QVNIALDAAASEFYDAESK---LYEVEVGKKLTADELIEYWK
DLVEKHPAISSIEDGLDEKDYDHWPILNAQLGEKIHLVGDDLYTTNPETIQKGLDGNWAN
ALLLKVNQIGTISEALQAAKLILNAGQWVMVSHRSGETTNTVIADLAVAIGAQAIKTGST
ARGERIAKYTRLLQIYEYLNENSLLAIPEE----------
>33465417Tritrichomonasfoetus
------------------------------------------------------------
---------------------------VYVHYLGEEQFAGRSSAPSGASTGSNEARELRD
TDSKRYGGKGTATAASNVTNVLGPALKGMKLDDLKALDAKICST-DGTELREKVG-GNAC
TATSFALAEAGAALEGVELFQYLARQYW-GAEKVPAKFHIPCPCFNILNGGKHAGGNLKL
QEFMAMPST-KYEFPDQLRIVAEVYQKLSSLLQKK-YGVSAKNL-GDEGGFAPCLDTPDE
ALDCIEQAVKDAGYEPGVDVNICLDAAASEFYDPEAK---LYEVEVGVKKTGDEMIKYWE
DLIARHPCIKSIEDGLDEKDYEHWVKLNAAIGSKCQLVGDDLYTTNPNTIRKGLEGKWCN
ALLLKV------------------------------------------------------
----------------------------------------
>37572552Trichonymphaagilis
-------------------MSDGEYFTKIKYDETIKKILSELEKSKPEDAFGVLSRLLKE
KALPPTIDHLVGRQVLDSRGNPTVEVDVYAKHLGEVVLVARSSAPSGASTGSGEAMELRD
KDNSKYGGKGTEKASANVAEKISPAVKGEKFCDLTNLDDKICKA-DGTELKTNIG-GNAC
TAASFALAEAAAKLKGVELFQYLAENYY-GAGKAPKKFSLPAPCFNILNGGKHAGGNLQI
QEFMLTPNT-KRSYPDQLRVIAEVYQHLGALLVKE-HGVSAKNL-GDEGGFAPNLDTPAQ
ALDIIERAVKAAGYVPVDDVKYCLDCASSEFYNEETK---KYEIEKGSWKTGDELIEYYQ
DLINKYPAITSIEDPFDEHDYETWTKFTAAVGSKVQIVGDDLYTTNPKTIAKGIAGKWAN
ALLLKVNQIGTISEAFQAAKLIHNVNQNVMVSHRSGETCNSVIADIAVAIGAKYIKTGST
ARGERIQKYTRLLQIYDYLKENKILNESGSKASSSCCSLI
>39598774Zootermopsisparabasaliansymbiont33
------------------------------------------------------------
---------------------------VYANYLGGVDLIARSSAPSGASTGSGEARELRD
GDKSRFLGKGTLTAAKNVTEKLSPALKGQKVNSLQTLDQILQDT-DGTELKEVIG-GNAI
TATSFALAEAGAILSHKPLFIYLAEQYY-GPNSIPKKFKLPSPFFNIINGGKHAGGKLKP
QEFMVSPAR-TFPYPDQLRIIAEVYQILGKLLVAK-YGVSAKNL-GDEGGYAPCLDTPEE
ALSIIEQAINDAGYFG--QVNIALDAAASEFYNKETG---QYEVEEGVFKSSDELIEYWD
ELVTNHPAIISIEDGLDEQDYDSWVKLNQKLGGKIHLVGDDLYTTNPRTIQKGIEGNWAN
ALLLKVNQIGSISEAFTAAKLILDVGQWVMVSHRSGETTNSVIADIAVAIGAQALKTGST
ARGERIVKYTRLLQIYEYLVENGLLAQE------------
>39598770Zootermopsisparabasaliansymbiont30
------------------------------------------------------------
---------------------------VYATVLSTEKFVARSSAPSGASTGVGEALELRD
GD-VRYGGKGTLKAVANVNSIISPALKGQKLDNLAALDKLIIDA-DGTQLKKNIG-GNAT
TAASFALAEAGALLANKPLFIWFAEQYF-GKDNVPKKFKLPSPFFNIINGGKHAGGNLKP
QEFMISPAR-KYSFPDQLRIASEVYHKLGDLLVKS-YGVSAKNL-GDEGGYAPALDNPHE
ALTIIEQAITDSGYVPAVDVFIALDPASSEFYNEG-----KYEVETGLALSSEEMIQYWV
DLVEKHPAIISIEDGLEEQDYENWPKLVAALGDKIHLVGDDLYTTNPTTIAQGIAGNWAN
SLLLKVNQIGTITEAFQAAKLILDANQWVMVSHRSGETTNSVIADIAVGIGASAIKTGST
ARGERIAKYTRLVQIYEYLVENDLLANEE-----------
>39598768Zootermopsisparabasaliansymbiont29
------------------------------------------------------------
---------------------------IYAKYCGEVIFAGRSSAPSGASTGSNEIPELRD
GDKARFGGKGTQISVSNIKTKLDFALKRKEFGDLSKLDEIIKAV-NNKPPGKVLG-GNGT
TAASFALATAAAEIYQEPLFLYLAKQYY-GATKVPEKFSIPSPFFNILNGGEHAGGNLKI
QEFMISPTP-RNPYPVQLKIAAEVYQELGKLLVQK-YGPAAKNL-GDEGGFAPALDKPDD
ALELIEKAIENLGYTG--QVKIALDAAASEFYDPKTE---IYEVEVGLKLSAAELIQYWK
DLVNKHPAIISIEDGLAEDDYTNWVSLNEELGSRVKIVGDDLYTTNPVTIQQGISEGWAN
ALLLKVNQIGTITEAFEAAKLILDAKQFVMVSHRSGETTNTVIADLAVAIGAQAIKTGPT
ARGERIAKYTRLLQIYEYLEENDLLAVQESEPATLDP---
>39598766Zootermopsisparabasaliansymbiont22
------------------------------------------------------------
---------------------------VYANYLGGVDLVARSSAPSGASIGSGEARELRD
GDNRRFFGKGTVGAAANVTDKLSPALIGQKFDSLQTLDKILCDT-DGTELKEVIG-GNAI
TATSFALAEAAASLLNKPLFIYLAEQYF-GPENVPKKFKLPSPFFNIINGGKHAGGKLKP
QEFMVSPSR-DIPYPDQLRCIAEVYQILGGLLVKK-YGVSAKNL-GDEGGNAPCLDTPDE
ALSIIEEAIAKANYEG--QVKIAMDAAASEFYNAETK---QYEVEEGLFKTSDELIQYWA
DLVEKHPSIISIEDALDEKDYDSWVKLNATLGNKIHLVGDDLYTTNPKTIALGIAGNWAN
ALLLKVNQIGSISEAFAAAKLILDAGQWVMVSHRSGETTNSVISDIAVAIGAQAIKTGST
ARGERIVKYTRLLQIYEYLVENELLAAE------------
>39598764Zootermopsisparabasaliansymbiont19
------------------------------------------------------------
---------------------------VYATVLSTEKFVARSSAPSGASTGVGEALELRD
GD-VRYGGKGTLKAVANVNSIISPALKGQKLDNLAALDKLIIDA-DGTQLKKNIG-GNAT
TAASFALAEAGALLANKPLFIWFAEQYF-GKDNVPKKFKLPSPFFNIINGGKHAGGNLKP
QEFMISPAR-KYPFPDQLRIASEVYHKLGDLLVKS-YGVSAKNL-GDEGGYAPALDNPHE
ALTIIEQAITDSGYVPAVDVFIALDPASSEFYNEG-----KYEVETGLALSSEEMIQYWV
DLVEKHPAIISIEDGLEEQDYENWPKLVAALGDKIHLVGDDLYTTNPTTIAQGIAGNWAN
SLLLKVNQIGTITEAFQAAKLILDANQWVMVSHRSGETTNSVIADIAVGIGAQAIKTGST
ARGERIAKYTRLVQIYEYLVENDLLANEE-----------
>39598762Zootermopsisparabasaliansymbiont17
------------------------------------------------------------
---------------------------VYATVLSSEKFVARSSAPSGASTGVGEALELRD
KD-VRYGGKGTLKAVANVNSIISPAVKGQKLDNLAALDQLIIDA-DGTQLKTVIG-GNAT
TAASFALAEAGALLANKPLFLYFAEQYF-GKDNVPKKFKLPSPFFNIINGGKHAGGNLKP
QEFMISPAR-KYPFPDQLRIASEVYHKLGDLLVKS-YGVSAKNL-GDEGGYAPALDNPHE
ALSIIEQAITDSGYTPAVDVFIALDPASSEFYEDG-----KYEVETGLSLSAEEMIQYWV
DLVAKHPAIISIEDGLEEQDYENWPKLVDALGGKIHLVGDDLYTTNPTTIAKGIAGNWAN
ALLLKVNQIGTITEAFQAAKLILDAGQWVMVSHRSGETTNSVIADIAVAIGAQAIKTGST
ARGERIAKYTRLVQIYEYLKENDLLAEEE-----------
>39598760Zootermopsisparabasaliansymbiont13
------------------------------------------------------------
---------------------------VYATVLSTEKFVARSSAPSGASTGVGEALELRD
AD-VRYGGKGTLKAVGNVNTIISPAVKGQKLDNLAALDQLIIDA-DGTQLKKNIG-GNAT
TAASFALAEAGALLANKPLFLFFAEQYF-GKENIPKKFKLPSPFFNIINGGKHAGGNLKP
QEFMISPAR-KYPFPDQLRIASEVYHKLGDLLVKS-YGVSAKNL-GDEGGYAPALDNPDE
ALTIIEQAIKDSGYEPAVDVFIALDPASSEFYNEG-----KYEVETGLSLSSEEMIKYWV
DLAEKHPAICSIEDGLEEQDYENWPKLVEALGDKIHLVGDDLYTTNPTTIAKGIAGNWAN
ALLLKVNQIGTITEAFQAAKLILDANQWVMVSHRSGETTNSVIADIAVGIGAQAIKTGST
ARGERIAKYTRLVQIYEYLKENDLLAEEE-----------
>39598758Zootermopsisparabasaliansymbiont11
------------------------------------------------------------
---------------------------VYATVLSTEKFVARSSAPSGASTGVGEALELRD
AD-VRYGGKGTLKAVGNVNTIISPAVKGQKLDNLAALDQLIIDA-DGTQLKKNIG-GNAT
TAASFALAEAGALLANKPLFLFFAEQYF-GKENIPKKFKLPSPFFNIINGGKHAGGNLKP
QEFMISPAR-KYPFPDQLRIASEVYHKLGDLLVKS-YGVSAKNL-GDEGGYAPALDNPDE
ALTIIEQAIKDSGYEPAVDVFIALDPASQEFYNDG-----KYEVETGLSLSSEEMIKYWV
DLVEKHPAICSIEDGLEEQDYENWPKPVEALGDKIHLVGDDLYTTNPTTIAKGIAGNWAN
ALLLKVNQIGTITEAFQAAKLILDANQWVMVSHRSGETTNSVIADIAVGIGAQAIKTGST
ARGERIAKYTRLVQIYEYLKENDLLAEEE-----------
>128168637StephanonymphaspNk3
------------------------------------------------------------
-------------------------VDVYVKYLNQVIFAGRSSAPSGASTGSGEARELRD
VSSPRYLGKGTATAAANVTTRLSPALTGLKLCCIKALDAKIQEV-DGTPLKENIG-GNAT
TATSFALAEAGAALQHIQLFQYFAKNYF-GCGNVPAKFKLPSPFFNILNGGKHAGGNLKF
QEFMVTPTR-SLPYPDQLRFIAEVYQKLGGLLVKK-YGVSAKNL-GDEGGFAPPLNTPEE
ALVVIEEAIAAAGYTPGAQIGIALDAAASEFYIEDRQ---VYEVEVGVFKTGDEMVDYYE
ALITKHPAIVSIEDGLDEKDYPHWIKLNERIGGRIQLVGDDLYTTNPATIRQGLAGKWCN
ALLLKVNQIGTITEAMEAAKLILDAGQKVMVSHRSGETCNTVIADLAVAIGAQAIKTGST
ARGERIQKYTRLLQIYEYLVENDLLAPE------------
>128168635StephanonymphaspNk3
------------------------------------------------------------
-------------------------VDVYVKFLNQVIFAGRSSAPSGASTGSGEARELRD
TSSPRYLGKGTATAAANVTARLSPALVGQKLCCIKALDAKIQEV-DGTPLKENIG-GNAT
TATSFALAEAGAALQHIQLFQYFAKNYF-GCQNVPAKFKLPSPFFNILNGGKHAGGNLKF
QEFMVTPTR-SLRYPDQLRIIAEVYQKLGGLLVKK-YGVSAKNL-GDEGGFAPPLNTPEE
ALVVIEEAIAAAGYAPGAQIGIALDAAASEFYIEDRQ---VYEVEVGVFKTGDEMVDYYE
ALITKHPAIVSIEDGLDEKDYPHWIKLNERIGGRVQLVGDDLYTTNPATIRQGLAGKWCN
ALLLKVNQIGTISEAMEAAKLILDAGQKVMVSHRSGETTNTVIADLAVGIGAQAIKTGST
ARGERIQKYTRLLQIYEYLVENDLLAPE------------
>128168633DevescovinaspNk9
------------------------------------------------------------
-------------------------VDVYVKYLNQVLFAGRSSAPSGASTGSNEARELRD
SASPRYGGKGTQQAVANVNTLLSPALKGLKLCCLKALDDKIREV-DGTALKEKVG-GNAT
TATSFALVESAAALQHIQLFQYLAKQYY-GCQNVPPKFKLPSPYFNILNGGKHAGGNLRF
QEFMVSPYR-AVPFPDQLRIVAEVYQKLSGLLVKK-YGVSAKNL-GDEGGFAPPINTPAE
ALTVTEEAIVAAGYRPGVEVFIGLDAAASEFYDGAKK---LYEVEVGVFKTGDEMVEYYR
QLTTAHPSIVSIEDGLDEKDYEHWIKLNQAIGGKIQLVGDDLYTTNPATIREGLAGKWCN
ALLL--------------------------------------------------------
----------------------------------------
>128168630Spirotrichonymphaleidyi
---------------------------MADFDKVVAEAVAEAKKAPAADQIGALSLILKS
KAPKPVIERLHGREVLDSRGNPTVEVDVYAKYLGRVVLAARSSAPSGASTGSNEARELRD
GD-KRYGGKGTQKAAHNVDTILSPALAGKGFCSLKELDEKIIEV-DGTELKEKVG-GNAS
TATSFALAESAAALGEKQLFEYLACQYYGGCDAKPKKFKLPTPFFNILNGGKHAGGKLKV
QEFMVCPGV-GIAFPDGLRIVAEVYQKLGGILTAK-CGVSARNV-GDEGGFAPNLDTPEQ
ALSFIEEAIKAAGYTPGKECCIGMDAAASEFYHKDTK---KYEIEEGVFKTGDEMITYWE
ELLKKHPAICSIEDGLDEKDYEHWVKLEARIGSKCQIVGDDLLTTNWRTIEKAIAGKWCN
ALLLKVNQIGTITEAFRAARLMLEKGYKVMVSHRSGETCNSVIADIAVAIGAQSIKTGST
ARGERIQKYTRLLQIYEYLKEHDMLEC-------------
>128168626Holomastigotoidesmirabile
------------------------------------------------------------
-------------------------TDVYVLWLGQVTLVARSSAPSGASTGSNEARELRD
GD-KWYGGKGTKKAASNVTTILSPVLKGQKLCCLKELDGIIIKT-DGTELKEKVG-GNAT
TATSFALAEAAAAVKGIQLFEYIAAQYYGGCDKVPAKFSLPTPCFNILNGGKHAGGNLKL
QEFMVLPGE-GVPFPEGLRIVAEVYQVLGKLLVAK-YGLSAKNL-GDEGGFAPNLNTPEE
ALSIIEEAIKGAGYTPAKDVFIALDAAASEFYDKAKK---TYEVELGVHKTGDQLVQYWA
ELVAKHPAIKSIEDGLDEKDYEHWVKLNAAIGGKVQLVGDDLYTTNPRTIKKGLEGKWCN
ALLLKVNQIGTITEALEAAKLVLDAKQKVMVSHRSGETCNSVIADIAVGIGAQYIKTGST
ARGERIQKYTRLLQIYEYLQAAGKLA--------------
>128168622Pseudotrichonymphagrassii
----------------------AAYIAQHGLDTIFNDAVTELVKTQPDDPVGALAKLIKA
KARPPTISKVVGREVLDSRGNPTVEVDVYVSYLGNELFAGRSSAPSGASTGSNEARELRD
KDPKRYGGKGTLTAANNVTTKISPVLKGQPLWYIEKLDKLILEL-DGTELKENIG-GNAT
TATSFALAESAATLQGIQLFEHIATNYW-GKGNEPKKYKLPSPCFNILNGGKHAGGKLQI
QEFMLTPAR-KFSYPDQLRVVAEVYQKLGALLVKE-INISAKNL-GDEGGFAPNLDSPDQ
ALDLIQRAVQEAGYVPAEDVFYCLDCASSEFYKEG-----KYEVEHEKFLSGDELIQYYN
DLVAKYPAIISVEDPFDEKDYETWAKWTAQIGDKVQIVGDDLYTTNPKTIALGLEGKWAN
ALLLKVNQIGSITEAFQAAKLILDAGQKVMVSHRSGETCNSVIADIAVGIGAQYIKTGST
ARGERIQKYTRLLQIYEYLVAKDLLAPE------------
>128168618Pseudotrichonymphagrassii
------------------------------------------------------------
----------------------TVEVDVYVKYLGNEIFAGRSSAPSGASTGSNEARELRD
KDPGRYGGKGTLTAADNVTTKLSPVLQGKCLCCIKELDELILQT-DGTELKENIG-GNAT
TATSFALAESAAALKGVQLFEHIATNYW-GKGNEPKQYKLPSPCFNILNGGKHAGGKLQI
QEFMLTPSR-KFKYPDQLRVVAEVYQKLGALLVKE-IDISAKNL-GDEGGFAPNLDSPDQ
ALDLIQRAVQEAGYVPADDVFYCLDCASSEFYKEG-----KYEVEHEKFLSGDELIEYYN
ALVTKYPAIISVEDPFDEKDYETWAKWTAQVGDKVQIVGDDLYTTNPKTIALGLEGKWAN
ALLLKVNQIGSITEAFQAAKLILDAGQKVMVSHRSGETCNSVIADIAVGIGAQYIKTGST
ARGERIQKYTRLLQIYEYLVSKDLLAPE------------
>123479347TrichomonasvaginalisG3
MEATAEVTEEPQGDTPEIVEAKRKYLVDYDIQNVLHEALNELMESRPEDVFGVLSRIFER
RAAKPIIDHVLAREVLDSRGNPTVEVDVYAKYLNTVEFVARSSSPSGASTGSKEAKELRD
GD-NRFGGKGVTHAVKNVNTIISKAIAGKLLENLAEIDNAIIAA-DGTELKEKLG-GNAT
TATSFAVATAGAAIRHEELFIYLARQFH---EEMPKKFKLPALFFNILNGGKHAGGNLKI
QEFMISPRT-DISFPEQLRMIGEIYQKLGQVVVKK-YGVSAKNL-GDEGGYAPALNTPEE
ALEVIERAANLCGYQPGSDVFFALDAAASEFYDATKK---QYEILPNVWKTGDEMIEFWK
DLIAKHPAIISIEDGLEEKDYETWIKLNEQLGSKIQLVGDDLYTTNPKMIEQGIEKKWCN
ALLMKVNQIGTITEAMKAAKLVLSAGQKVMVSHRSGETCNSLISDLAVAIGAQSIKAGSC
ARGERIQKYTRLLQIYEYLRDNNML---------------
>58429954Trichomonasvaginalis
----------------------------MNAEHDAIVKECIAEAAKAEDPIGTLSVLLKK
KAPKAVIEKVVGREVLDSRGNPTVEVDVYVKYLGRVTLAARSSAPSGASTGVGEALELRD
GDKARYGGKGTQQAAKNVTEKLSPALKGMCFCDFPALDKKICDT-DGTVLKKNIG-GNAC
TATSFALAEAGAAVQEIELFQYLAKAFYGGCDKVPKKFKLPSPFFNILNGGKHAGGNLKF
QEFMVTPTR-KVPFPDQLRMVAEVYQKLGGLLVKK-YGLSAKNL-GDEGGFAPNLNDPEE
ALTVIEEAIKAAGYEAGKDIMIGMDVASSEFYDEEKK---LYEVEVGKFLNADQMIDYFD
ELLKKHPAIVSIEDALAELDYENWTKLNARLGQRVQLVGDDLYTTNPITIKKGLEGKWCN
ALLLKVNQIGTISEGMEAARLILNAGHRVMVSHRSGETCNSVIADLAVAIGAQSIKTGST
ARGERIQKYTRLLQIYDYLKEHDMLAEE------------
>33465419Tetratrichomonasgallinarum
------------------------------------------------------------
---------------------------VYANYMGGVRFAGRSSAPSGASTGSGEALELRD
KDPKRFFGKGTLTACGNVTNKLSPALKGLPLEDLKAIDRKICET-DGTDLKENIG-GNAC
TATSFACAEAAAALNNEQLFLYLARQYY-GAENVPKKFKLPSPFFNILNGGKHAGGKLKL
QEFMVNPRK-DVPFPDQLRMVAEVYHTPGGLLQKK-YGVSAKNL-GDEGGFAPLLDTPEE
ALSVIEEAVKAAGYEPGKDIFFGLDAAASEFYNDEKK---QYEVELGVWKTGDEMIQYWE
ELINKHPAIVSIEDGLDEKDYDHWVKLNQAIGGRCQLVGDDLYTTNPKTIRKGIEGNWCN
ALLLKV------------------------------------------------------
----------------------------------------
>5566207Trichomonasvaginalisen5
------------------------------------------------------------
---------------------------VYVKYLGRITLAGRSSAPSGASTGVGEALELRD
GDKARYGGKGTLKAAKNVTEVLSPALKGMCFCDFPALDKKICDT-DGTVLKKNVG-GNAC
TATSFALAEAGAAIQEIELFQYLAKAFYGGCDKVPKKFKLPSPFFNILNGGKHAGGNLKF
QEFMVTPTR-KVPFPDQLRMIAEVYQKLGGILVKK-YGLSAKNL-GDEGGFAPNLDSPEE
ALVVIEEAIKAAGYEAGKDVFIAMDVASSEFYDEEKK---LYEVEVGKFLNADQMIEYYE
DLLKRHPAIVSIEDALGELDYENWTKLNAKIGDKVQLVGDDLYTTNPITIKKGLEGKWCN
ALLLKV------------------------------------------------------
----------------------------------------
>5566206Trichomonasvaginalisen4
------------------------------------------------------------
---------------------------VYVKYLGRITLAARSSAPSGASTGVGEALELRD
GDKARYGGKGTLKAAANVTEKLSPALKGMCFCDLPALDKKICDT-DGTVLKKNIG-GNAC
TATSFALAEAGAAIQEIQLFEYLAKAFYGGADKVPKKFKLPSPFFNILNGGKHAGGNLKF
QEFMVTPTR-KVPFPDQLRMVAEVYQKLGGLLVKK-YGLSAKNL-GDEGGFAPNLNDPEE
ALSVIEEAIKAAGYEAGKDIMIGMDVASSEFYDEEKK---LYEVEVGKFLNADQMIDYFD
DLLKRHPAIVSIEDALAELDYENWTKLNARLGQRVQLVGDDLYTTNPITIKKGLEGKWCD
ALLLKV------------------------------------------------------
----------------------------------------
>5566205Trichomonasvaginalisen3
------------------------------------------------------------
---------------------------VYVKYLGRVTLAACSSAPSGASTGVGEALELRD
GDKARYGGKGTQQAAKIVTEMLSPALKGMCFCDFPALDKKICDT-DGTVLKKNIG-GNAC
TATSFALAEAGAAVQEIELFQYLAKAFYGGCDKVPKKFKLPSPFFNILNGGKHAGGNLKF
QEFMVTPTR-KVPFPDQLRMVAEVYQKLGGLLVKK-YGLSAKNL-GDEGGFAPNLNDPEE
ALTVIEEAIKAAGYEAGKDIMIGMDVASSEFYDENKK---LYEVEVGKFLTADQMIDYFD
ELLKKHPAIVSIEDALAELDYENWTKLNARLGQRVQLVGDDLYTTNPITIKKGLEGKWCN
ALLLKV------------------------------------------------------
----------------------------------------
>5566204Trichomonasvaginalisen2
------------------------------------------------------------
---------------------------VYVKYLGRITLAGRSSAPSGASTGVGEALELRD
GDKARYGGKGTQKAAKNVTEVLSPALKGMCFCDFPALDKKICDT-DGTVLKKNVG-GNAC
TATSFALAEAGAAIQEIELFQYLAKAFYGGCDKVPKKFKLPSPFFNILNGGKHAGGNLKF
QEFMVTPTR-KVPFPDQLRMIAEVYQKLGGILVKK-YGLSAKNL-GDEGGFAPNLDSPEE
ALVVIEEAIKAAGYEAGKDVFIAMDVASSEFYDEEKK---LYEVEVGKFLNADQMIEYYE
DLLKRHPAIVSIEDALGELDYENWTKLNAKIGDKVQLVGDDLYTTNPITIKKGLEGKWCN
ALLLKV------------------------------------------------------
----------------------------------------
>5566203Trichomonasvaginalisen1
------------------------------------------------------------
---------------------------VYVKYLGRITLAGRSSAPSGASTGVGEALELRD
GDKARYGGKGTQKAAKNVTEVLSPALKGMCFCDFPALDKKICDT-DGTVLKKNIG-GNAC
TATSFALAEAGAAVQEIELFQYLAKAFYGGCDKVPKKFKLPSPFFNILNGGKHAGGNLKF
QEFMVTPTR-KVPFPDQLRMVAEVYQKLGGLLVKK-YGLSAKNL-GDEGGFAPNLNDPEE
ALTVIEEAIKAAGYEAGKDIMIGMDVASSEFYDENKK---LYEVEVGKFLTADQMIDYFD
ELLKKHPAIVSIEDALAELDYENWTKLNARLGQRVQLVGDDLYTTNPITIKKGLEGKWCN
ALLLKV------------------------------------------------------
----------------------------------------
>5566201MonocercomonasNs1PRRen2
------------------------------------------------------------
---------------------------VYATQYGQVNLAGRSSAPSGASTGSNEARELRD
TDRPRYGGKGTLQASENVSTILSPALHGMSFADLNALDEAIRNA-DGTELKEKVG-GNAC
TAASFALAEAAAALNGEELFLYLARQFY-KNGEVPTKFKLPTPFFNILNGGKHAGGNLKI
QEFMISPNT-EIPFPDQLRMAAEIYHKLGAILAQE-KGVSAKNL-GDEGGYAPLLNTPEE
AIEFIERAIKDAGYTPGTDIRLGLDAAASEFYNQETK---TYEVEVGVQKTGEEMIQYWQ
DLVTRHPSIYSIEDGLDEKDYENWIKLNAAIGDKVQLVGDDLYTTNPKTIRAGLEGKWCN
ALLLKV------------------------------------------------------
----------------------------------------
>5566200Trichomitusbatrachorumen1
------------------------------------------------------------
---------------------------VYADYLGQVIFAGRSSAPSGASTGVGEAYELRD
GDAKRFGGKGTLTASGNVAKLLSPALKGMCFCDLKALDKKICDT-DGTPLKKNVG-GNAC
TATSFALAESAANLCGCQLFEYLAKQYH-GAEKVPKKFKLPTPFFNILNGGKHAGGNLKL
QEFMASPKP-GIPFPDQLRMVAEVYQKLGALLVKT-KGVSAKNL-GDEGGFAPLIDNPEE
AITLIEQAMREAGYEPGVDMFLGLDAAASEFYDKDKK---LYEVEVGKFLTAEQMIDYWD
QMCTRHKCLVSIEDGLDELDYENWTKMNEKIGKKVQLVGDDLYTTNPSTIRKGLAGKWCN
ALLLKV------------------------------------------------------
----------------------------------------
>121905685TrichomonasvaginalisG3
MEATAEVTEEPQGDTPEIVEAKRKYLVDYDIQNVLHEALNELMESRPEDVFGVLSRIFER
RAAKPIIDHVLAREVLDSRGNPTVEVDVYAKYLNTVEFVARSSSPSGASTGSKEAKELRD
GD-NRFGGKGVTHAVKNVNTIISKAIAGKLLENLAEIDNAIIAA-DGTELKEKLG-GNAT
TATSFAVATAGAAIRHEELFIYLARQFH---EEMPKKFKLPALFFNILNGGKHAGGNLKI
QEFMISPRT-DISFPEQLRMIGEIYQKLGQVVVKK-YGVSAKNL-GDEGGYAPALNTPEE
ALEVIERAANLCGYQPGSDVFFALDAAASEFYDATKK---QYEILPNVWKTGDEMIEFWK
DLIAKHPAIISIEDGLEEKDYETWIKLNEQLGSKIQLVGDDLYTTNPKMIEQGIEKKWCN
ALLMKVNQIGTITEAMKAAKLVLSAGQKVMVSHRSGETCNSLISDLAVAIGAQSIKAGSC
ARGERIQKYTRLLQIYEYLRDNNML---------------
>121905125TrichomonasvaginalisG3en2
----------------------------MNAEHDAIVKECIAEAAKSEDPIGTLSVLLKK
KAPKALIEKVVGREVLDSRGNPTVEVDVYVKYLGRITLAGRSSAPSGASTGVGEALELRD
GDKARYGGKGTQKAAKNVTEVLSPALKGMCFCDFPALDKKICDT-DGTVLKKNVG-GNAC
TATSFALAEAGAAIQEIELFQYLAKAFYGGCDKVPKKFKLPSPFFNILNGGKHAGGNLKF
QEFMVTPTR-KVPFPDQLRMIAEVYQKLGGILVKK-YGLSAKNL-GDEGGFAPNLDSPEE
ALVVIEEAIKAAGYEAGKDVFIAMDVASSEFYDEEKK---LYEVEVGKFLNADQMIEYYE
DLLKRHPAIVSIEDALGELDYENWTKLNAKIGDKVQLVGDDLYTTNPITIKKGLEGKWCN
ALLLKVNQIGTISEGMEAARLILNAGHRVMVSHRSGETCNSVIADLAVAIGAQAIKTGST
ARGERIQKYTRLLQIYDYLKEHDMLAEE------------
>121900572TrichomonasvaginalisG3
-------------MSADKVAESKTYIETSKVREVLQEGLNLALEKKPEDLAGFLSKLLES
RALPPTIHHLVGREVLDSRGNPTVEVDVYANFCGRVVFAGRSSAPSGASTGSNEAVELRD
KDPKRYNGKGTLKAAKNVTEIISPALKDVRLEDLYDLDSKIRKL-DGTELKTNLG-GNAC
TATSFALATAAAKLYDEPLFVYLARMFH---KEMPEKFKLPQPFFNILNGGKHAGGNLKL
QEFMVAPST-THPFPDQLRMVAEVYQKLGARLVKD-YDVSAKNL-GDEGGYAPLLNSPEE
TLTIIEAAIQDAGYVPGEDIFIGLDAASSEFYDENKK---LYEVEVGVFKTGAEMVEYWK
NLVEKHPAIISIEDGLQEKDYEHWKLLNSVLGDRIQLVGDDLYTTNPKTIEKGIKGKWCN
ALLLKVNQIGTISEAMRAASLILKEGQNVMVSHRSGETGNSLIADLAVAIGAQSIKTGST
ARGERIQKYTRLLQIYEYLKENDMLEE-------------
>121898310TrichomonasvaginalisG3en3
----------------------------MNAEHDAIVKECIAEAAKAEDPIGTLSVLLKK
KAPKAVIEKVVGREVLDSRGNPTVEVDVYVKYLGRVTLAARSSAPSGASTGVGEALELRD
GDKARYGGKGTQQAAKNVTEKLSPALKGMCFCDFPALDKKICDT-DGTVLKKNIG-GNAC
TATSFALAEAGAAVQEIELFQYLAKAFYGGCDKVPKKFKLPSPFFNILNGGKHAGGNLKF
QEFMVTPTR-KVPFPDQLRMVAEVYQKLGGLLVKK-YGLSAKNL-GDEGGFAPNLNDPEE
ALTVIEEAIKAAGYEAGKDIMIGMDVASSEFYDEEKK---LYEVEVGKFLNADQMIDYFD
ELLKKHPAIVSIEDALAELDYENWTKLNARLGQRVQLVGDDLYTTNPITIKKGLEGKWCN
ALLLKVNQIGTISEGMEAARLILNAGHRVMVSHRSGETCNSVIADLAVAIGAQSIKTGST
ARGERIQKYTRLLQIYDYLKEHDMLAEE------------
>123489938TrichomonasvaginalisG3en4
-------MSVQQVLKVGLKSGLITLFVAMNAENDAIIKAAIAEAAKSEDPIGTLSVLLKK
KAPKALIEKVVGREVLDSRGNPTVEVDVYVKYLGRITLAARSSAPSGASTGVGEALELRD
GDKARYGGKGTLKAAANVTEKLSPALKGMCFCDLPALDKKICDT-DGTVLKKNIG-GNAC
TATSFALAEAGAAIQEIQLFEYLAKAFYGGADKVPKKFKLPSPFFNILNGGKHAGGNLKF
QEFMVTPTR-KVPFPDQLRMVAEVYQKLGGLLVKK-YGLSAKNL-GDEGGFAPNLNDPEE
ALSVIEEAIKAAGYEAGKDIMIGMDVASSEFYDEEKK---LYEVEVGKFLNADQMIDYFD
DLLKRHPAIVSIEDALAELDYENWTKLNARLGQRVQLVGDDLYTTNPITIKKGLEGKWCN
ALLLKVNQIGTISEGMEAARLILNAGHRVMVSHRSGETCNSVIADLAVAIGAQSIKTGST
ARGERIQKYTRLLQIYDYLKEHDMLAEE------------
>123478237TrichomonasvaginalisG3en2
----------------------------MNAEHDAIVKECIAEAAKSEDPIGTLSVLLKK
KAPKALIEKVVGREVLDSRGNPTVEVDVYVKYLGRITLAGRSSAPSGASTGVGEALELRD
GDKARYGGKGTQKAAKNVTEVLSPALKGMCFCDFPALDKKICDT-DGTVLKKNVG-GNAC
TATSFALAEAGAAIQEIELFQYLAKAFYGGCDKVPKKFKLPSPFFNILNGGKHAGGNLKF
QEFMVTPTR-KVPFPDQLRMIAEVYQKLGGILVKK-YGLSAKNL-GDEGGFAPNLDSPEE
ALVVIEEAIKAAGYEAGKDVFIAMDVASSEFYDEEKK---LYEVEVGKFLNADQMIEYYE
DLLKRHPAIVSIEDALGELDYENWTKLNAKIGDKVQLVGDDLYTTNPITIKKGLEGKWCN
ALLLKVNQIGTISEGMEAARLILNAGHRVMVSHRSGETCNSVIADLAVAIGAQAIKTGST
ARGERIQKYTRLLQIYDYLKEHDMLAEE------------
>123455773TrichomonasvaginalisG3en3
----------------------------MNAEHDAIVKECIAEAAKAEDPIGTLSVLLKK
KAPKAVIEKVVGREVLDSRGNPTVEVDVYVKYLGRVTLAARSSAPSGASTGVGEALELRD
GDKARYGGKGTQQAAKNVTEKLSPALKGMCFCDFPALDKKICDT-DGTVLKKNIG-GNAC
TATSFALAEAGAAVQEIELFQYLAKAFYGGCDKVPKKFKLPSPFFNILNGGKHAGGNLKF
QEFMVTPTR-KVPFPDQLRMVAEVYQKLGGLLVKK-YGLSAKNL-GDEGGFAPNLNDPEE
ALTVIEEAIKAAGYEAGKDIMIGMDVASSEFYDEEKK---LYEVEVGKFLNADQMIDYFD
ELLKKHPAIVSIEDALAELDYENWTKLNARLGQRVQLVGDDLYTTNPITIKKGLEGKWCN
ALLLKVNQIGTISEGMEAARLILNAGHRVMVSHRSGETCNSVIADLAVAIGAQSIKTGST
ARGERIQKYTRLLQIYDYLKEHDMLAEE------------
>123475154TrichomonasvaginalisG3
-------------MAESKAAAASNYLQQTKITDGLQEDLTKILNERPEDPFGALSKLLKK
RALPPVIDHVKGREVLDSRGNPTVEVDVYAKYLGDVIFAGRSSSPSGASTGSGEAMELRD
GD-NRYNGKGTKKAVANVDTAISEALKGKPFDSLQELDNALIEA-DGTELKTKLG-GNAT
TATSFALAEAAANLEETQLFLYLARQYYGGQIPEGKKFHMPAPFFNILNGGKHAGGNLKL
QEFMINPNPAKYQFPDQLRVAAEVYQKLGQILSK--VDISYKNL-GDEGGYAPKLESPDE
ALNYIETAIKEAGYQPVEDVRIALDAASSEFYNTNQEHPNMYEVEVGNFKTGEEMIQYWK
DLVEKHPAIISIEDGLDEKDYETWAKLNEALGDKIHLVGDDLYTTNPKTIAKGLEGKWCN
ALLLKVNQIGTISEGMQAARLILEKDQWVMVSHRSGETANSVIADLAVGIGAQAIKTGSC
ARGERIQKYTRLLQIYEYLQEHNLLE--------------
>123471085TrichomonasvaginalisG3
--------------MSAAKASVQEYLQKTKANEYIEEAMNELLKTKPEDTFGVLSTLLRK
HALPPTVDHLVGREVLDSRGNPTVEVDVYANYLGHIQFAANSSAPSGASTGSGEAYELRD
KDPKRYGGKGTLTAAGNVTNKISPALKGMPLADLKALDKKICDT-DGTELKQNLG-GNAC
TAASFALATAAAELNEEPLFIYLARNYY-GAENMPKKYTLPSPFFNILNGGKHAGGNLKL
QEFMVSPRK-DVPFPDQLRMVAEVYQKLGALLSKK-HGVSAKNL-GDEGGFAPLLNTPEE
AIQTIEEAIVEAGYKTGVDIFLGLDAASSEFYNAETG---KYEVEVGMFKTGDEMIQYWK
DLVARHPSIISIEDGLDEKDYAHWTKLNAELGGKIQLVGDDLYTTNPKTIKKGLEGKWCN
ALLLKVNQIGTISEGMEAAKLILDAGQRVMVSHRSGETCNSVIADLAVAIGAQSIKTGST
ARGERIQKYTRLLQIYEYLKEHDMLA--------------
>123469230TrichomonasvaginalisG3
-------------MSADKVAESKTYIETSKVREVLQEGLNLALEKKPEDLAGFLSKLLES
RALPPTIHHLVGREVLDSRGNPTVEVDVYANFCGRVVFAGRSSAPSGASTGSNEAVELRD
KDPKRYNGKGTLKAAKNVTEIISPALKDVRLEDLYDLDSKIRKL-DGTELKTNLG-GNAC
TATSFALATAAAKLYDEPLFVYLARMFH---KEMPEKFKLPQPFFNILNGGKHAGGNLKL
QEFMVAPST-THPFPDQLRMVAEVYQKLGARLVKD-YDVSAKNL-GDEGGYAPLLNSPEE
TLTIIEAAIQDAGYVPGEDIFIGLDAASSEFYDENKK---LYEVEVGVFKTGAEMVEYWK
NLVEKHPAIISIEDGLQEKDYEHWKLLNSVLGDRIQLVGDDLYTTNPKTIEKGIKGKWCN
ALLLKVNQIGTISEAMRAASLILKEGQNVMVSHRSGETGNSLIADLAVAIGAQSIKTGST
ARGERIQKYTRLLQIYEYLKENDMLEE-------------
>121908406TrichomonasvaginalisG3en4
-------MSVQQVLKVGLKSGLITLFVAMNAENDAIIKAAIAEAAKSEDPIGTLSVLLKK
KAPKALIEKVVGREVLDSRGNPTVEVDVYVKYLGRITLAARSSAPSGASTGVGEALELRD
GDKARYGGKGTLKAAANVTEKLSPALKGMCFCDLPALDKKICDT-DGTVLKKNIG-GNAC
TATSFALAEAGAAIQEIQLFEYLAKAFYGGADKVPKKFKLPSPFFNILNGGKHAGGNLKF
QEFMVTPTR-KVPFPDQLRMVAEVYQKLGGLLVKK-YGLSAKNL-GDEGGFAPNLNDPEE
ALSVIEEAIKAAGYEAGKDIMIGMDVASSEFYDEEKK---LYEVEVGKFLNADQMIDYFD
DLLKRHPAIVSIEDALAELDYENWTKLNARLGQRVQLVGDDLYTTNPITIKKGLEGKWCN
ALLLKVNQIGTISEGMEAARLILNAGHRVMVSHRSGETCNSVIADLAVAIGAQSIKTGST
ARGERIQKYTRLLQIYDYLKEHDMLAEE------------
>121903568TrichomonasvaginalisG3
-------------MAESKAAAASNYLQQTKITDGLQEDLTKILNERPEDPFGALSKLLKK
RALPPVIDHVKGREVLDSRGNPTVEVDVYAKYLGDVIFAGRSSSPSGASTGSGEAMELRD
GD-NRYNGKGTKKAVANVDTAISEALKGKPFDSLQELDNALIEA-DGTELKTKLG-GNAT
TATSFALAEAAANLEETQLFLYLARQYYGGQIPEGKKFHMPAPFFNILNGGKHAGGNLKL
QEFMINPNPAKYQFPDQLRVAAEVYQKLGQILSK--VDISYKNL-GDEGGYAPKLESPDE
ALNYIETAIKEAGYQPVEDVRIALDAASSEFYNTNQEHPNMYEVEVGNFKTGEEMIQYWK
DLVEKHPAIISIEDGLDEKDYETWAKLNEALGDKIHLVGDDLYTTNPKTIAKGLEGKWCN
ALLLKVNQIGTISEGMQAARLILEKDQWVMVSHRSGETANSVIADLAVGIGAQAIKTGSC
ARGERIQKYTRLLQIYEYLQEHNLLE--------------
>121901511TrichomonasvaginalisG3
--------------MSAAKASVQEYLQKTKANEYIEEAMNELLKTKPEDTFGVLSTLLRK
HALPPTVDHLVGREVLDSRGNPTVEVDVYANYLGHIQFAANSSAPSGASTGSGEAYELRD
KDPKRYGGKGTLTAAGNVTNKISPALKGMPLADLKALDKKICDT-DGTELKQNLG-GNAC
TAASFALATAAAELNEEPLFIYLARNYY-GAENMPKKYTLPSPFFNILNGGKHAGGNLKL
QEFMVSPRK-DVPFPDQLRMVAEVYQKLGALLSKK-HGVSAKNL-GDEGGFAPLLNTPEE
AIQTIEEAIVEAGYKTGVDIFLGLDAASSEFYNAETG---KYEVEVGMFKTGDEMIQYWK
DLVARHPSIISIEDGLDEKDYAHWTKLNAELGGKIQLVGDDLYTTNPKTIKKGLEGKWCN
ALLLKVNQIGTISEGMEAAKLILDAGQRVMVSHRSGETCNSVIADLAVAIGAQSIKTGST
ARGERIQKYTRLLQIYEYLKEHDMLA--------------
>33465415Hypotrichomonasacostaen2
------------------------------------------------------------
---------------------------VYAKRFGDVVFAGRSSAPSGASTGSNEARELRD
KDSPRYGGKGTQTAAQNVTTTLSAALRGMPFTDLQNLDNAICAA-DGTELKENIG-GNAC
TAASFALAEAAASLNNEQLFLYLARQYQ---GEVPAKFKLPTPFFNILNGGKHAGGNLKI
QEFMISPRE-DIPFPEQLRMAAEVYQQLGSLLAKE-INVSARNP-GDEGGFAPALNTPEE
ALGYIERAIQAAGLKVGEDIRLGLDAAASEFYNSETK---TYEIETGMNKTGDEMVEYWK
DLVTRHPAIVSIEDGLDEKDYETWIKLNEAIGDHVQLVGDDLYTTNPKTIRQGLDGKWCN
ALLLKV------------------------------------------------------
----------------------------------------
>33465413Hypotrichomonasacostaen1
------------------------------------------------------------
---------------------------VYADYLGEVIFAGRSSAPSGASTGSGEARELRD
AASKRYGGKGTLAASGNVAKLLSPALKGMCFCDLRALDKKICDT-DGTILKEVVG-GNAC
TACSFALAEAAANLKGCQLFEYLAEAYW-GKEHVPKKFKLPVPFFNILNGGKHAGGNLKL
QEFMVSPKR-DVPFPDQLRMVAEVYQKLGSILVKE-KGVSAKNL-GDEGGFAPLIDTPEE
AILLIERAMTEAGYTPAKDMFLAFDAAASEFYDSATK---LYEVEVGMKKTGDEMITYWE
ELIARHPCVYSIEDGLDELDYDNWAKLQARIGSKVQLVGDDLYTTNPRTIKKGLEGKWCN
ALLLKV------------------------------------------------------
----------------------------------------
>123509416TrichomonasvaginalisG3
-------MSKGDSAEASKPLRAIDYIREHSIEQKLEEFIGQIVHERPNDPYGVLANKFAS
QSQPPTVTQLKGHEILLSTGRPTLQVEVWANMLGRNVMVAVSNAPIGTSVFNQEQKPYLD
TNTTRFLGLGSRNAC-TLVELISSALQGKNFMTIDQFDMIIKKVLDGKS-----GIVNVL
SAASFALARASAIVREQPLFLYLYESIY--PQQSIDHFSIPTPAITVIQGGMHATSPLLF
ESVFIIPKS-SLSYIEQLRICSEIAYRVQDKL----YGDKEVFAVGKAGGYVSNSSVISS
TVALIEKCITETGLTPGTDIQIGIDCAASYLYDTERQ---LYQVEKGVYKNTQQLVQYYL
DLLAQHPSITILNDGNSDLDHGGWDNLQQGIQKSAIVSGGDIYGSQAMQSRRGLKKKWTD
AILLQPGQAGTLSEAAETAKLFKQKGKQVIVGRRSGETCDTTIVDFAVAIQAEYFMGGGI
IGSEGSAKYNHMLRIYEYLRDRSIIQ--------------
>123419785TrichomonasvaginalisG3
------------MSAQEETNKAIAYAEKWELQTVFEDAFANLLIAHPNDPMGFLYDQIVP
KAAPPTIDKVIGREILGSRGVPTLEVEVWAKVHGKSEFLATAASPSVDNCAIEDSYVLVD
TSNPRYGGRGMRQAVSAVTSVYQPVLEKKQFFNQREVDGWLIQA-DGTPNRRKSG-SNTM
IATSATIAIASSKIMRIPLFLHLAKTVT-----EKTQFTVPRPIFAIFN---FMNGPI--
SKVYLIPAA-NVQVEEQIRIIGEIYLH---------YTTSMKTAVCNDGCFPIEGDKVDD
ILQTTEIAVSGGGHTLGDDVFLGFAG------------------------RGESNAKFWT
DLFDTSSAITYIEDPLPLEDSSGLKNLIAKSSENMVIALGKGISSQVNKISTSVPAK---
AIVVRPSQTGSITTACDAAKAIDGASKLCVFSTSQNETQDSWIVDIAIACGAQFLQLGPP
CRGENIAKINRLLEAAHEIDGMQEKETDE-----------
>121912907TrichomonasvaginalisG3
-------MSKGDSAEASKPLRAIDYIREHSIEQKLEEFIGQIVHERPNDPYGVLANKFAS
QSQPPTVTQLKGHEILLSTGRPTLQVEVWANMLGRNVMVAVSNAPIGTSVFNQEQKPYLD
TNTTRFLGLGSRNAC-TLVELISSALQGKNFMTIDQFDMIIKKVLDGKS-----GIVNVL
SAASFALARASAIVREQPLFLYLYESIY--PQQSIDHFSIPTPAITVIQGGMHATSPLLF
ESVFIIPKS-SLSYIEQLRICSEIAYRVQDKL----YGDKEVFAVGKAGGYVSNSSVISS
TVALIEKCITETGLTPGTDIQIGIDCAASYLYDTERQ---LYQVEKGVYKNTQQLVQYYL
DLLAQHPSITILNDGNSDLDHGGWDNLQQGIQKSAIVSGGDIYGSQAMQSRRGLKKKWTD
AILLQPGQAGTLSEAAETAKLFKQKGKQVIVGRRSGETCDTTIVDFAVAIQAEYFMGGGI
IGSEGSAKYNHMLRIYEYLRDRSIIQ--------------
>121887158TrichomonasvaginalisG3
------------MSAQEETNKAIAYAEKWELQTVFEDAFANLLIAHPNDPMGFLYDQIVP
KAAPPTIDKVIGREILGSRGVPTLEVEVWAKVHGKSEFLATAASPSVDNCAIEDSYVLVD
TSNPRYGGRGMRQAVSAVTSVYQPVLEKKQFFNQREVDGWLIQA-DGTPNRRKSG-SNTM
IATSATIAIASSKIMRIPLFLHLAKTVT-----EKTQFTVPRPIFAIFN---FMNGPI--
SKVYLIPAA-NVQVEEQIRIIGEIYLH---------YTTSMKTAVCNDGCFPIEGDKVDD
ILQTTEIAVSGGGHTLGDDVFLGFAG------------------------RGESNAKFWT
DLFDTSSAITYIEDPLPLEDSSGLKNLIAKSSENMVIALGKGISSQVNKISTSVPAK---
AIVVRPSQTGSITTACDAAKAIDGASKLCVFSTSQNETQDSWIVDIAIACGAQFLQLGPP
CRGENIAKINRLLEAAHEIDGMQEKETDE-----------
>5566202MonocercomonasspNs1PRRen1
------------------------------------------------------------
---------------------------VYANYCGEVVFAGRSSAPSGASTGSNEARELRD
NDPKRYNGKGTLQAAQNVTELITPAVKNLVLNNIHDLDRAIRRV-DKPELKEKIG-GNAT
TATSFAFATAGANMNGEELFQYLARQIY-PEESIPTKFKLPTPFFNILNGGKHAGGNLKL
QEFMVSPAE-NIPFPDQLRMVAEVYQKLGGILSKQ-FGVSAKNL-GDEGGFAPLINSPDE
ALTVIEQAITEAGYKPGEEIRIGLDAAASEFYDKETK---LYEVEVGMKKNGDELIQYWA
DMIEHHPSIVSVEDALDEKDYAHWIKLNKELGSKVQLVGDDLYTTNPNTIKKGLEGNWCN
ALLLKV------------------------------------------------------
----------------------------------------
>5566199Trichomitusbatrachorumen2
------------------------------------------------------------
---------------------------VYAKQFGEVVFAGRSSAPSGASTGSGEAQELRD
KDLPRYGGKGTQKAASNVAEFISPAIRGMTFADLSALDGAICQA-DGTTLKTKIG-GNAC
TAASFALAESAASLLHLQLFQYLAQQFH--QAALPPKFRLPTPFFNILNGGKHAGGKLKV
QEFMISPRE-DAPFPEQLRMADEVYMHLGAILAKE-KGVSAKNL-GDEGGFAPLLDTPEE
ALSYIEKAIVEAGLKVGEDIRLGLDAAASEFYDKTTK---TYEIEEGVVKTGEEMIQYWA
ALVEKHPAVVSIEDGLDEQDYENWVKLNEALGSKIQLVGDDLYTTNPATIRKGLEGKWCN
ALLLKV------------------------------------------------------
----------------------------------------
