# Supplementary material for: Phylogeny of Parasitic Parabasalia and Free-Living Relatives Inferred from Conventional Markers vs. Rpb1, a Single-Copy Gene
Source: PLoS One. 2011 Jun 9;6(6):e20774. doi: 10.1371/journal.pone.0020774 (PMC3111441; doi:10.1371/journal.pone.0020774)
Supplement: Dataset S8 — Complete alignment of parabasalid MDH protein sequences in FASTA format. (FASTA) [file pone.0020774.s013.txt]

[MDH & LDH, Parabasalia, Figure 5D]
[Shehre-Banoo Malik, Cynthia D. Brochu, Ivana Bilic, Jing Yuan, Michael Hess, John M. Logsdon Jr., and Jane M. Carlton]
[Phylogeny of parasitic Parabasalia and free-living relatives inferred from conventional markers vs. Rpb1, a single-copy gene. PLOS One (2011) doi 10.1371/journal.pone.0020774. sbmalik@dal.ca]

>9965352MonocercomonasATCC50210cytMDH
-------------------------------------LNLLEITPVLPALNGVVMELTDC
AFPALAKIIPTDDPAVAFKDCDYAFLVGSFPRKDGMDRSQLLEKNGGIFKVQGEALSNHA
KKTVKVLVVGNPANTNALIALHFA-KNLGPQNFSAMTRLDHNRMLGELAAQKNVTPGKVH
RCIIWGNHSNTQVPDVEFAEIELPEGT-KKVTECFEKSYYEGDFIAKISTRGGAVIKARG
ASSAASAANAALCQMFS-WIHGTQFGDWVSMAIPVPESKPYGIEPGVIYSFPVTVDEQGK
VHIVEGLNVNSFIQEKMQVSLKELQTEKATAWEVLKL---
>9965350MonocercomonascolubrorumcytMDH
----------------GYALAFRIAKGDLLGCCQKVVLHLLEITPALGALNGVCMELQDC
AFPTLAGVVATDDPAVAFKDVDVAFLVGSFPRKDGMDRSQLLEKNGGIFKVQGEALSNYA
KKTVKVLVVGNPANTNALIALQYA-KNLGPQNFCAMTRLDHNRMIGDIAERLHLTPDCVR
KVTVWGNHSNTQVPDVSNAEYDTPEGV-KLVKDALPAELLRGEFVTKISTRGGAVIKARG
ASSAASAANAALCRMRN-WCLGTTGDNWVSMAIPVPENKPYGIEPGVVFSFPCRVDQKGN
VHVVEGLEVDEWLRGKLDATRQELQTERDTAFKVLNLQ--
>12044147TrichomitusbatrachorumcytMDH2
-------------------------KGDLFGPNQKVILNLLEITPALPALNGVVMELNDC
AFPTLEKVNVTDVPNVAFKDADCAFLIGSFPRKDGMDRSQLLEKNGGIFKVQGEALGKNA
KKTVKVLVVGNPANTNCLICQHYA-VGLKPENFSAMTRLDHNRMIGEIAARCNTTAGEVK
KVTVWGNHSNTQVPDVT---FTTVQG--KPAYDLLKKEDMQGEFIKKIATRGGAVIKARG
ASSAASAANAALCQMRD-WCLGTPADDWVSMAIPVPENEPYGIKKGVVYSFPVTV-KDGA
VKVVEGLQLDPFVVEKMKVTEEELVTEKNTAFKVLNIQ--
>12044145TrichomitusbatrachorumcytMDH1
-------------------------KGDLFGPNQKVFLNLLEITPVLPALNGVVMELQDC
AFPTLAGVQVTDDPNVAFKDIDAAFLIGSFPRKDGMDRSQLLEKNGGIFKVQGEAPGKNA
KKTVRVLVVGNPANTNCLICQHYA-VGLKPENFSAMTRLDHNRMIGEIAARCNTTAGEVK
KVTVWGNHSNTQVPDVT---FTTVQG--KPAYDLLKKEDMQGEFIKKIATRGGAVIKARG
ASSAASAANAALCQMRDWWCLGTPADDWVSMAIPVPENEPYGIKKGVVYSFPVTA-KDGA
VKVVEGLQLDPFVVEKMKVTEEELVTEKNTAFTVLNIQ--
>11127931TritrichomonasfoetuscytMDH2
----------------GYVLAFRIANGDLYP-NRKVRLHLLEITPVLPKLEGVKMELQDC
AFPKLAGVEATDDPNVAFKDADVVFLVGSFPRKDGMDRADLLSKNGGIFKEQGLALNN-A
RPTVKVIVVGNPANTNCAIALHFA-NKLGPQNFCAMTRLDHNRMKGELAEKAGVPYSNVH
RVTVWGNHSNTQVPDCSNAVYDSPEGP-KKVSQLLPDEALKGEFVQKIATRGGAVIKARG
ASSAASAANAALAHMRD-WCLGTKAGSWVSMAIPVPEDEPYGIKKGTVFSFPCEVDANGN
VHVVKGLEVTGWLRQKLEATEAELISERTTAFEKLNIQ--
>11127929TritrichomonasfoetuscytMDH1
----------------GYVLAFRIANGDLYP-NRKVRLHLLEITPVLPKLEGVKMELQDC
AFPKLAGVEATDDPNVAFKDADVVFLVGSFPRKDGMDRADLLFKNGGIFKEQGLALNN-A
RQTVKVIVVGNPANTNCAIALHFA-NKLGPQNFCAMTRLDHNRMKGELAEKAGVPYSNVH
RVTVWGNHSNTQVPDCSNAVYDSPEGP-KKVSQLLPDEALKGEFVQKIATRGGAVIKARG
ASSAASAANAALAHMRD-WCLGTKAGSWVSMAIPVPEDEPYGIKKGTVFSFPCEVDANGN
VHVVKGLEVTGWLRQKLEATEAELISERTTAFEKLNIQ--
>9965342PentatrichomonashominiscytMDH
----------------GYALSFRIAKGDLAG-DRKVVLHLLEIPFGMKALEGCVMELQDC
AFPTLAGVVWTDNVEEAFKGVDVAFLVGAFPRKDGMDRADLLEKNGGIFTVQGKALSDFA
NPNVKVIVVGNPANTNCAIALASA-PKLGPKNFSAMTRLDHNRCKGAIASKLGVTPEKVH
KVTIWGNHSNTQVVDCSQATVELPEGT-VKVSEKIPIAELEGDFCKMIATRGGAVIKMRG
ASSAACAANAALTHMRS-WLYGTEEGDWVSMAIPVPDNEPYGVKKGVIYSFPVTIDKEGN
VKVVEGLQLDAWTKEKMVETEKELQGEKETAWKVLGL---
>123431031TrichomonasvaginalisG3MDH
-MEPIHILITGAAGQIGYALTFRIAKGDLCG-DRKVVLHLLEITPGMKALEGCVMELQDC
AFPNVAGIVWTDKVEEAFKDVDVAFLVGSFPRKDGMDRSDLLAKNGGIFTVQGKALNDYA
KPTVKVLVVGNPANTNCLIAQASA-PKLQKKNWCAMTRLDHNRMVGALAAKFGVTPEHIH
KVCVWGNHSNTQVPDTTHATVDLPEGT-VKVADKLPKEYLEGEFAQMIATRGGAVIKMRG
ASSAASAANAALTCVHD-WLYGTKEGDFVSMAIPVPDNEPYGIKQGIIFSFPVTVSKDGE
VHVVEGLELNDCVKGKLEATEKELIGEKETAWKVLGL---
>154416576TrichomonasvaginalisG3MDH
-MEPVHVLITGAAGQIGYVLTFRIAAGDLFG-DRKVVLHLLEIPQGMQALQGCCMELQDC
AFPAVAGIVATDKIEEAFKDVDVAFLVGAFPRKDGMDRADLLGKNGGIFTVQGKTLSDYA
KPDVKVLVVGNPANTNALIALASA-PKLGPKNFCAMTRLDHNRMLGELSVKLGVPTNEIH
KVTIWGNHSNTQVPDVSHAVYGKEN---KKVSEALQAEYYQGEFVTKISTRGGAVIKMRG
ASSAASAANAALEHMRS-WCFGTPADDWVSMAIPVPENEPYGIKKGVIYSFPCTVDKEG-
IHVVEGLAINDWVRGKMEATEKELVGEKETAWKVLGL---
>154412413TrichomonasvaginalisG3MDH
-MEPIHILITGAAGQIGYALTFRIAKGDLCG-DRKVVLHLLEIPFGMKALEGCVMELQDC
AFPNVAGIVWTDKVEEAFKGVDVAFLVGSFPRKDGMDRSDLLAKNGGIFTVQGKALNDYA
KPTVKVLVVGNPANTNCLIAQASA-PKLQNKNWCAMTRLDHNRMVGALAAKFGVTPEKIH
KVCIWGNHSNTQVPDTTHATVDLPEGT-VKVADKLPKEYLEGEFAQMIATRGGAVIKMRG
ASSAASAANAALTCVKD-WLYGTAEGDFVSMAIPVPDNKPYGIKQGTIFSFPVTVSKDGE
VHVVEGLELNDWVKGRLEATEKELIGEKETAWKVLGL---
>15620521HypotrichomonasacostacytMDH
MSTPINVVITGAAGQIGYAIMFRIAKGDVFGCNQKINLHLLEIEPALPALNGCIMELQDC
AFPNLAGVFPTANPEEAFKDADACFLIGAFPRKDGMDRSALLQKNGGIFRVQGEAIGKFA
KKTVKVLVVGNPANTNCLICQHYAGASLKNENFSAMTRLDHNRMLGEIAARLNVTTDKVK
KVIVWGNHSNTQVDDASHATVELADGV-KAVYGALPQADLEGEFAQKIATRGGAVIKARG
ASSAASAANAAITQMRDWWC-STPEGDWVSMAIPVPDDEPYGIKKGIIYSFPVVV-KQGV
VEVVKGLECNAHIQAGMKKTEDELIAEKQAAYEALNIQ--
>1054961TrichomonasvaginalisNIHC1cytMDH
-MEPIHILITGAAGQIGYALTFRIAKGDLCG-DRKVVLHLLEIPFGMKALEGCVMELQDC
AFPNVAGIVWTDKVEEAFKGVDVAFLVGSFPRKDGMDRSDLLAKNGGIFTVQGKALNDYA
KPTVKVLVVGNPANTNCLIAQASA-PKLQNKNWCAMTRLDHNRMVGALAAKFGVTPEKIH
KVCIWGNHSNTQVPDTTHATVDLPEGT-VKVADKLPKEYLEGEFAQMIATRGGAVIKMRG
ASSAASAANAALTCVKD-WLYGTAEGDFVSMAIPVPDNEPYGIKQGTIFSFPVTVSKDGE
VHVVEGLELNDWVKGRLEATEKELIGEKETAWKVLGL---
>9965340TrichomonastenaxcytMDH
----------------GYALTFRIAKGDLCG-DRKVVLHLLEIPFGMKALEGCVMELQDC
AFPNVAGIVWTDKIEEAFKDVDVAFLVGSFPRKDGMDRSDLLAKNGGIFTVQGKALNDFA
KKDVKVLVVGNPANTNCLIAQASA-PNLTKKNWCAMTRLDHNRMVGALAAKFGVTPEKVH
NVCVWGNHSNTQVPDVSHATVDLPEGT-VKIADKLPKEYLEGEFAQMIATRGGAVIKMRG
ASSAASAANAALTCVKD-WLYGTKEGEFVSMAIPVPDNEPYGIKQGIIYSFPVTV-KDGE
VHVVENLERNDWVKTKMAATEQELIGEKETAWKVLGL---
>12044149TetratrichomonasgallinarumcytMDH
------------------ALTFRIAKGDLCG-DRKVFLHHLEIPFGMKALEGCVMELQDC
AFPNVAGIVWTDKIEEAFKDVDVAFLVGSFPRKDGMDRSDLLAKNGGIFTVQGKALSDFA
KKDVKVLVVGNPANTNCLIAQASA-PNLSKKNWCAMTRLDHNRMVGALAAKFGVTPEKVH
NVIVWGNHSNTQVPDAYHATVDLPEGT-VKVADKLDAEYLEKEFAPMIATRGGAVIKMRG
ASSAASAANAALTCVKD-WIYGTKDGEFVSMAIPVPDNEPYGVKQGIIYSFPCTC-KDGE
VKVVENLERNEWVKSKMVATEQELVGEKETAWKVLGL---
>222064049HistomonasmeleagridiscytMDH2
------------------------------G-------------RGLARLQV--------
---------------------------------DTSGSKDLLKINGGIFKTQGEALSNNA
KKTVKVIVVGNPANTNCRIALHYA-TNLGPENFSAMTRLDHNRAIGELAQKAGVSSDKVH
GVCIWGNHSNTQVPDASNCVIETKDGE-KTATELFGEEFLHGEFVQKISTRGGAVIKARG
ASSAASAANAAIDQMRD-WVLGTKSGKIVSMAIPVPDNEPYGIKKGTVFSFPCEVTPEGK
VKVVEGLPVSEWLQEKLNTTEQELINERNAAFQLLGI---
>123491614TrichomonasvaginalisG3MDH
MTQPLHVLVTGAAGQIGYVLAFRIANGDLFG-ERDVVLHLLEISPAMKALEAVVMELHDC
TFPHLLHVIGTSDLEEAFRDVDVAFLVGSFPKKPSTKLVDYFQRNASIYSEHGRALSDFA
KPTVKVLVIGMPTNTNALVAMTAA-VNLSPKNFCAMTRLDHNRAVYSIAQKLGVHHSKVY
KVVIWGNRSSSQIPDVSNAEYQDETGR-HHILEKVSEEYVNTEFSSDLAQRGNKVTMMRG
ASSAASAATAAIQCMRD-WLYGTPADNFVSMSVPVPESSPYGVKPGIFFSFPCTVDKEGN
IHVVEGLPVDEATAKKIKQQEEEILNE----LKILATPEE
>123407394TrichomonasvaginalisG3LDHisoz2
MSDPAHVLITGAAGQIGYILSHWIAGGELYG-DRPVVLHLFDIPPAMNRLTALTMELEDC
AFPHLAGYVATTEPEAAFKDIDCAFLVASMPLKPGQVRADLISSNSVIFKNTGEYLSKWA
KPTVKVLVIGNPDNTNCEIAMLHA-KNLKPENFSFLSMLDHNRAYYEVASKLGVHVHDVH
DIIVWGNHGESMVADLTQATFTKDGKT-QKVVDVLDHDYVFGTFFKKIGHRAWDILEHRG
FTSAASPTKAAIQHMKA-WLFGTAPGEVLSMGIPVPEDNPYGIKPGVVFSFPCNVDKEGK
IHVVDGFKVNDWLREKLDFTMNDLFHEKEIALEHLAQ---
>4193365TrichomonasvaginalisLDHisoz2
MSDPAHVLITGAAGQIGYILSHWIAGGELYG-DRPVVLHLFDIPPAMNRLTALTMELEDC
AFPHLAGYVATTEPEAAFKDIDCAFLVASMPLKPGQVRADLISSNSVIFKNTGEYLSKWA
KPTVKVLVTGNPDNTNCEIAMLHA-KNLKPENFSFLSMLDHNRAYYEVASKLGVHVHDVH
DIIVWGNHGESMVADLTQATFTKDGKT-QKVVDVLDHDYVFGTFFKKIGHRAWDILEHRG
FTSAASPTKAAIQHMKA-WLFGTAPGEVLSMGIPVPEDNPYGIKPGVVFSFPCNVDKEGK
IHVVDGFKVNDWLREKLDFTMNDLFHEKEIALEHLAQ---
>123431388TrichomonasvaginalisG3L-LDH
MSEAAHVLITGAAGQIGYILSHWIASGELYG-ERKVYLHLFDIPPAINRLTALTMELEDC
AFPRLAGFVATTEPEQAFKDIDCAFLVASMPLKPGQVRADLISSNSVIFKNTGEYLSKWA
KPTVKVLVIGNPDNTNCEIAMLHA-KNLKPENFSSLSLLDHNRAYYEIASKLGVSINDIH
DIIVWGNHGESMVSDLTQATFTKDGKT-QKVVDVLDKEYVFDAFFKKIGHRVWDILEHRG
FTSAASPTKAAIQHMKA-WLFGTAPGEVLSMGIPVPEGNPYGIKPGVVFSFPCSVDKEGH
VHVVDGFKINDWLKEKLEFTEKDLFHEKEIALQHLAKQ--
>123500184TrichomonasvaginalisG3L-LDH
MSEAAHVLITGAAGQIGYILSHWIASGELYG-DRQVYLHLLDIPPAMNRLTALTMELEDC
AFPHLAGFVATTDPKAAFKDIDCAFLVASMPLKPGQVRADLISSNSVIFKNTGEYLSKWA
KPSVKVLVIGNPDNTNCEIAMLHA-KNLKPENFSSLSMLDQNRAYYEVASKLGVDVKDVH
DIIVWGNHGESMVADLTQATFTKEGKT-QKVVDVLDHDYVFDTFFKKIGHRAWDILEHRG
FTSAASPTKAAIQHMKA-WLFGTAPGEVLSMGIPVPEGNPYGIKPGVVFSFPCNVDKEGK
IHVVEGFKVNDWLREKLDFTEKDLFHEKEIALNHLAQ---
>15620523HypotrichomonasacostaLDH
-------------------MAFRIANGDLLG-NRRVCLHLLELPVALKACEGLALELEDC
AFQNLEKTIVTDKLEEACKDIDIAFLVASVPLKPGEHRVNLLTKNTPIFKAIGEALSEYA
KPTVRALVVGNPVNSNCLVAMLNA-PKLSAENFSCMCTLDHNRSVSRIASHLKVPIDHVY
HVAVWGNHAETQVPDITHVEVTDENGTHRKAFDELCRIEPEPDFIEVIAQRAWKVLEMRG
KTSAGSAVNAALCHMRA-WLFGTRPNDWISLGIPVPEGNSYGIKPGIIFSFPCTVDEKGK
VHIVENLELNPEIKTKIAQTEKDLFEERETALKALAELSK
>123475368TrichomonasvaginalisG3LDHisoz2
MSEPAHVLITGAAGQIGYILSHWIAGGELYG-DRPVVLHLFDIPPAMNRLTALTMELEDC
AFPHLAGYIATTEPEAAFKDIDCAFLVASMPLKPGQVRADLISSNSVIFKNTGEYLSKWA
KPTVKVLVIGNPDNTNCEIAMLHA-KNLKPENFSSLSMLDHNRAYYEVASKLGVDIHDVH
DIIVWGNHGESMVADLTQATFTKDGKT-QKVIDVLDHDYVFDTFFKKIGHRAWDILEHRG
FTSAASPTKASIQHMKA-WLFGTAPGEVLSMGIPVPEDNPYGIKPGVVFSFPCNVDKEGK
IHVVEGFKVNDWLREKLNFTENDLFHEKEIALQHLSE---
>123431390TrichomonasvaginalisG3L-LDH
MSEAAHVLITGAAGQIGYILSHWIASGELYG-ERKVYLHLFDIPPAINRLTALTMELEDC
AFPRLAGFVATTEPEQAFKDIDCAFLVASMPLKPGQVRADLISSNSVIFKNTGEYLSKWA
KPTVKVLVIGNPDNTNCEIAMLHA-KNLKPENFSSLSLLDHNRAYYEIASKLGVSINDIH
DIIVWGNHGESMVSDLTQATFTKDGKT-QKVVDVLDKEYVFDAFFKKIGHRVWDILEHRG
FTSAASPTKAAIQHMKA-WLFGTAPGEVLSMGIPVPEGNPYGIKPGVVFSFPCSVDKEGH
VHVVDGFKINDWLKEKLEFTEEDLFHEKEIALQHLAKQ--
>123404233TrichomonasvaginalisG3LDHisoz2
MSEPAHVLITGAAGQIGYILSHWIAGGELYG-DRPVVLHLFDIPPAMNRLTALTMELEDC
AFPRLAGYVATTEPEAAFKDIECAFLVASMPLKPGQVRADLISSNSVIFKNTGEYLSKWA
KPTVKVLVIGNPDNTNCEIAMLHA-KNLKPENFSSLSMLDHNRAYYEVASKLGVDIHDVH
DIIVWGNHGESMVADLTQATFTKDGKT-QKVVDVLDHDYVFDTFFKKIGHRAWDILEHRG
FTSAASPTKASIQHMKA-WLFGTAPGEVLSMGIPVPEDNPYGIKPGVVFSFPCNVDKEGK
IHVVEGFKVNDWLREKLNFTENDLFHEKEIALQHLGE---
>9965354TetratrichomonasgallinarumLDH
----------------GYILSHWIAGGELYG-ERPVFLHLFDIPPAMNRLTALTMELEDC
AFPHLAGYVATTNPEEAFKDIDCAFLVASMPLKPGQVRADLISSNSVIFKNTGEYLSQWA
KPTVKVLVIGNPDNTNCEIAMLHA-KNLKPENFSSLLMLDQNRAYYEIASKLNVDVKDIH
NIVVWGNHGESMVAGLTQATFTKGGKE-QKVIDALDKDYVFDTFFKKISHRAWDILEHRG
FTSAASPTKASIQHMKA-WLFGTKPGEVLSMGIPVPEDNPYGIKPGVVFSFPCTVDTDGK
IHVVEGFKVNDWLRQKLNFTENDLINEKRIALEHLSQx--
